# Supplementary material for: Twisted bilayer zigzag-graphene nanoribbon junctions with tunable edge states
Source: Nat Commun. 2023 Feb 23;14:1018. doi: 10.1038/s41467-023-36613-x (PMC9950076; doi:10.1038/s41467-023-36613-x)
Supplement: Supplementary file 3 — Source data [file 41467_2023_36613_MOESM3_ESM.xlsx]

## Sheet: Figure 1
Figure 1b									Figure 1c						Figure 1d						Figure 1e						Figure 1g			Figure 1h
E-EF (eV)	AA		E-EF (eV)	AB		E-EF (eV)	ML GNR		E-EF (eV)	ML GNR		E-EF (eV)	30 degree		E-EF (eV)	ML GNR		E-EF (eV)	45 degree		E-EF (eV)	ML GNR		E-EF (eV)	60 degree		E-EF (eV)	PDOS		E-EF (eV)	PDOS
-1.90123	0.06101		-2.00119	0.06115		-1.54959	0.0242		-1.54959	0.0242		-1.50071	0.05316		-1.54959	0.0242		-1.50066	0.13642		-1.54959	0.0242		-1.50065	0.06447		-1.50099	0.01811		-1.5	0.03961
-1.89823	0.06118		-1.99719	0.06428		-1.54559	0.02465		-1.54559	0.02465		-1.49771	0.05794		-1.54559	0.02465		-1.49766	0.13712		-1.54559	0.02465		-1.49765	0.0677		-1.49799	0.01827		-1.497	0.04361
-1.89523	0.06137		-1.99419	0.06701		-1.54259	0.02512		-1.54259	0.02512		-1.49471	0.06416		-1.54259	0.02512		-1.49466	0.13713		-1.54259	0.02512		-1.49465	0.06885		-1.49499	0.01868		-1.494	0.04758
-1.89123	0.06159		-1.99019	0.06911		-1.53859	0.02549		-1.53859	0.02549		-1.49171	0.07149		-1.53859	0.02549		-1.49166	0.13657		-1.53859	0.02549		-1.49165	0.06804		-1.49199	0.01942		-1.49	0.05126
-1.88823	0.0618		-1.98619	0.07045		-1.53459	0.0257		-1.53459	0.0257		-1.48871	0.07944		-1.53459	0.0257		-1.48866	0.13586		-1.53459	0.0257		-1.48865	0.06559		-1.48899	0.02061		-1.487	0.05447
-1.88423	0.06203		-1.98319	0.07103		-1.53159	0.02577		-1.53159	0.02577		-1.48571	0.08751		-1.53159	0.02577		-1.48566	0.13562		-1.53159	0.02577		-1.48565	0.062		-1.48599	0.0223		-1.483	0.0571
-1.88123	0.06226		-1.97919	0.07085		-1.52759	0.0258		-1.52759	0.0258		-1.48271	0.0952		-1.52759	0.0258		-1.48266	0.13649		-1.52759	0.0258		-1.48265	0.05781		-1.48299	0.02458		-1.48	0.05915
-1.87823	0.06253		-1.97519	0.06994		-1.52459	0.02587		-1.52459	0.02587		-1.47971	0.10211		-1.52459	0.02587		-1.47966	0.13913		-1.52459	0.02587		-1.47965	0.05355		-1.47999	0.02747		-1.476	0.06072
-1.87423	0.06282		-1.97219	0.06831		-1.52059	0.02607		-1.52059	0.02607		-1.47671	0.10797		-1.52059	0.02607		-1.47666	0.14396		-1.52059	0.02607		-1.47665	0.04962		-1.47699	0.03093		-1.473	0.06194
-1.87123	0.06317		-1.96819	0.06602		-1.51759	0.02628		-1.51759	0.02628		-1.47371	0.11268		-1.51759	0.02628		-1.47366	0.15103		-1.51759	0.02628		-1.47365	0.04626		-1.47399	0.03486		-1.469	0.06298
-1.86723	0.06356		-1.96519	0.06322		-1.51359	0.02651		-1.51359	0.02651		-1.47071	0.11627		-1.51359	0.02651		-1.47066	0.16017		-1.51359	0.02651		-1.47065	0.0436		-1.47099	0.03908		-1.466	0.06397
-1.86423	0.06399		-1.96119	0.06015		-1.51059	0.02676		-1.51059	0.02676		-1.46771	0.11887		-1.51059	0.02676		-1.46766	0.17083		-1.51059	0.02676		-1.46765	0.04165		-1.46799	0.04333		-1.462	0.06505
-1.86123	0.06445		-1.95719	0.05712		-1.50659	0.02702		-1.50659	0.02702		-1.46471	0.12067		-1.50659	0.02702		-1.46366	0.18238		-1.50659	0.02702		-1.46465	0.04032		-1.46499	0.04736		-1.459	0.06634
-1.85723	0.06498		-1.95419	0.05444		-1.50259	0.02731		-1.50259	0.02731		-1.46171	0.12186		-1.50259	0.02731		-1.46066	0.19412		-1.50259	0.02731		-1.46165	0.03949		-1.46199	0.05092		-1.455	0.06801
-1.85423	0.06558		-1.95019	0.05226		-1.49959	0.02762		-1.49959	0.02762		-1.45771	0.12257		-1.49959	0.02762		-1.45766	0.20541		-1.49959	0.02762		-1.45865	0.03906		-1.45899	0.0538		-1.452	0.0702
-1.85023	0.06626		-1.94719	0.05061		-1.49559	0.02796		-1.49559	0.02796		-1.45471	0.12289		-1.49559	0.02796		-1.45466	0.21579		-1.49559	0.02796		-1.45565	0.0389		-1.45599	0.05592		-1.449	0.07302
-1.84723	0.06704		-1.94319	0.04939		-1.49259	0.02833		-1.49259	0.02833		-1.45171	0.12281		-1.49259	0.02833		-1.45166	0.22488		-1.49259	0.02833		-1.45265	0.03894		-1.45299	0.05726		-1.445	0.07651
-1.84423	0.06788		-1.93919	0.04845		-1.48859	0.02874		-1.48859	0.02874		-1.44871	0.1223		-1.48859	0.02874		-1.44866	0.2323		-1.48859	0.02874		-1.44965	0.03914		-1.44999	0.0579		-1.442	0.08051
-1.84023	0.0688		-1.93619	0.04769		-1.48559	0.02919		-1.48559	0.02919		-1.44571	0.12127		-1.48559	0.02919		-1.44566	0.23771		-1.48559	0.02919		-1.44665	0.03943		-1.44699	0.05801		-1.438	0.08466
-1.83723	0.06983		-1.93219	0.04709		-1.48159	0.02968		-1.48159	0.02968		-1.44271	0.11967		-1.48159	0.02968		-1.44266	0.24052		-1.48159	0.02968		-1.44365	0.03981		-1.44399	0.05776		-1.435	0.08839
-1.83323	0.07097		-1.92819	0.04671		-1.47759	0.03021		-1.47759	0.03021		-1.43971	0.11743		-1.47759	0.03021		-1.43966	0.24028		-1.47759	0.03021		-1.44065	0.04026		-1.44099	0.05741		-1.431	0.09099
-1.83023	0.07233		-1.92519	0.04655		-1.47459	0.03079		-1.47459	0.03079		-1.43671	0.11461		-1.47459	0.03079		-1.43666	0.23636		-1.47459	0.03079		-1.43765	0.04078		-1.43799	0.05721		-1.428	0.09174
-1.82723	0.07394		-1.92119	0.04656		-1.47059	0.03143		-1.47059	0.03143		-1.43371	0.11124		-1.47059	0.03143		-1.43366	0.22838		-1.47059	0.03143		-1.43465	0.04137		-1.43499	0.05736		-1.424	0.0901
-1.82323	0.07578		-1.91819	0.04663		-1.46759	0.03213		-1.46759	0.03213		-1.43071	0.10745		-1.46759	0.03213		-1.43066	0.21618		-1.46759	0.03213		-1.43165	0.04202		-1.43099	0.05809		-1.421	0.08584
-1.82023	0.07783		-1.91419	0.04664		-1.46359	0.03289		-1.46359	0.03289		-1.42771	0.1034		-1.46359	0.03289		-1.42766	0.20006		-1.46359	0.03289		-1.42865	0.04276		-1.42799	0.05959		-1.417	0.07915
-1.81623	0.07992		-1.91019	0.04652		-1.46059	0.03371		-1.46059	0.03371		-1.42471	0.09926		-1.46059	0.03371		-1.42366	0.18072		-1.46059	0.03371		-1.42565	0.04355		-1.42499	0.06192		-1.414	0.07063
-1.81323	0.08188		-1.90719	0.04634		-1.45659	0.0346		-1.45659	0.0346		-1.42171	0.09523		-1.45659	0.0346		-1.42066	0.15927		-1.45659	0.0346		-1.42265	0.04441		-1.42199	0.06516		-1.41	0.06114
-1.81023	0.08344		-1.90319	0.04617		-1.45359	0.03555		-1.45359	0.03555		-1.41871	0.0914		-1.45359	0.03555		-1.41766	0.1371		-1.45359	0.03555		-1.41965	0.04534		-1.41899	0.06918		-1.407	0.05163
-1.80623	0.08429		-1.89919	0.04611		-1.44959	0.03654		-1.44959	0.03654		-1.41571	0.08788		-1.44959	0.03654		-1.41466	0.11575		-1.44959	0.03654		-1.41665	0.04634		-1.41599	0.07377		-1.403	0.04297
-1.80323	0.08419		-1.89619	0.04616		-1.44559	0.03755		-1.44559	0.03755		-1.41271	0.08469		-1.44559	0.03755		-1.41166	0.09659		-1.44559	0.03755		-1.41365	0.04739		-1.41299	0.07854		-1.4	0.03578
-1.79923	0.08291		-1.89219	0.04625		-1.44259	0.03854		-1.44259	0.03854		-1.40971	0.08174		-1.44259	0.03854		-1.40866	0.08078		-1.44259	0.03854		-1.41065	0.04851		-1.40999	0.08299		-1.397	0.03037
-1.79623	0.08038		-1.88919	0.04629		-1.43859	0.03948		-1.43859	0.03948		-1.40671	0.07893		-1.43859	0.03948		-1.40566	0.06897		-1.43859	0.03948		-1.40765	0.04966		-1.40699	0.08656		-1.393	0.02681
-1.79323	0.07671		-1.88519	0.04622		-1.43559	0.04032		-1.43559	0.04032		-1.40371	0.07611		-1.43559	0.04032		-1.40266	0.06146		-1.43559	0.04032		-1.40465	0.05088		-1.40399	0.08866		-1.39	0.02492
-1.78923	0.07217		-1.88119	0.04608		-1.43159	0.04101		-1.43159	0.04101		-1.40071	0.07315		-1.43159	0.04101		-1.39966	0.05806		-1.43159	0.04101		-1.40165	0.05213		-1.40099	0.08881		-1.386	0.02442
-1.78623	0.06717		-1.87819	0.04594		-1.42859	0.0415		-1.42859	0.0415		-1.39771	0.06997		-1.42859	0.0415		-1.39666	0.05824		-1.42859	0.0415		-1.39865	0.05341		-1.39799	0.08673		-1.383	0.02492
-1.78223	0.06216		-1.87419	0.04588		-1.42459	0.04175		-1.42459	0.04175		-1.39471	0.06659		-1.42459	0.04175		-1.39366	0.06129		-1.42459	0.04175		-1.39465	0.05471		-1.39499	0.08241		-1.379	0.02606
-1.77923	0.05757		-1.87119	0.04592		-1.42059	0.04172		-1.42059	0.04172		-1.39071	0.06305		-1.42059	0.04172		-1.39066	0.06639		-1.42059	0.04172		-1.39165	0.05603		-1.39199	0.07608		-1.376	0.02743
-1.77623	0.05365		-1.86719	0.04601		-1.41759	0.04139		-1.41759	0.04139		-1.38771	0.05945		-1.41759	0.04139		-1.38766	0.0728		-1.41759	0.04139		-1.38865	0.05733		-1.38899	0.06821		-1.372	0.02869
-1.77223	0.05055		-1.86319	0.04604		-1.41359	0.04074		-1.41359	0.04074		-1.38471	0.05589		-1.41359	0.04074		-1.38466	0.07989		-1.41359	0.04074		-1.38565	0.0586		-1.38599	0.05946		-1.369	0.02954
-1.76923	0.04825		-1.86019	0.04601		-1.41059	0.03978		-1.41059	0.03978		-1.38171	0.05249		-1.41059	0.03978		-1.38066	0.08723		-1.41059	0.03978		-1.38265	0.05975		-1.38299	0.05047		-1.365	0.02981
-1.76523	0.04661		-1.85619	0.04589		-1.40659	0.03851		-1.40659	0.03851		-1.37871	0.04928		-1.40659	0.03851		-1.37766	0.09455		-1.40659	0.03851		-1.37965	0.0608		-1.37999	0.04187		-1.362	0.02936
-1.76223	0.04553		-1.85219	0.04577		-1.40359	0.03697		-1.40359	0.03697		-1.37571	0.04632		-1.40359	0.03697		-1.37466	0.1018		-1.40359	0.03697		-1.37665	0.06164		-1.37699	0.03414		-1.358	0.0282
-1.75923	0.04483		-1.84919	0.04573		-1.39959	0.03518		-1.39959	0.03518		-1.37271	0.0436		-1.39959	0.03518		-1.37166	0.10896		-1.39959	0.03518		-1.37365	0.06228		-1.37399	0.02755		-1.355	0.0264
-1.75523	0.04444		-1.84519	0.04578		-1.39659	0.03319		-1.39659	0.03319		-1.36971	0.04111		-1.39659	0.03319		-1.36866	0.11613		-1.39659	0.03319		-1.37065	0.06267		-1.37099	0.02222		-1.352	0.02414
-1.75223	0.04428		-1.84219	0.04586		-1.39259	0.03106		-1.39259	0.03106		-1.36671	0.03887		-1.39259	0.03106		-1.36566	0.12332		-1.39259	0.03106		-1.36765	0.0628		-1.36799	0.01809		-1.348	0.02161
-1.74823	0.04426		-1.83819	0.04591		-1.38859	0.02883		-1.38859	0.02883		-1.36371	0.03687		-1.38859	0.02883		-1.36266	0.1306		-1.38859	0.02883		-1.36465	0.0627		-1.36499	0.015		-1.345	0.01909
-1.74523	0.0443		-1.83419	0.04588		-1.38559	0.02656		-1.38559	0.02656		-1.36071	0.03512		-1.38559	0.02656		-1.35966	0.13784		-1.38559	0.02656		-1.36165	0.06237		-1.36199	0.01274		-1.341	0.01682
-1.74223	0.04434		-1.83119	0.04579		-1.38159	0.0243		-1.38159	0.0243		-1.35771	0.03363		-1.38159	0.0243		-1.35666	0.14491		-1.38159	0.0243		-1.35865	0.06185		-1.35899	0.01109		-1.338	0.01503
-1.73823	0.04436		-1.82719	0.0457		-1.37859	0.02211		-1.37859	0.02211		-1.35471	0.03234		-1.37859	0.02211		-1.35366	0.15151		-1.37859	0.02211		-1.35565	0.06117		-1.35599	0.00985		-1.334	0.01385
-1.73523	0.04436		-1.82319	0.04566		-1.37459	0.02003		-1.37459	0.02003		-1.35171	0.03123		-1.37459	0.02003		-1.35066	0.15718		-1.37459	0.02003		-1.35265	0.06039		-1.35299	0.00886		-1.331	0.01333
-1.73123	0.04439		-1.82019	0.04571		-1.37159	0.01809		-1.37159	0.01809		-1.34871	0.0302		-1.37159	0.01809		-1.34766	0.16149		-1.37159	0.01809		-1.34965	0.05956		-1.34999	0.00801		-1.327	0.01338
-1.72823	0.04447		-1.81619	0.04578		-1.36759	0.01632		-1.36759	0.01632		-1.34571	0.02919		-1.36759	0.01632		-1.34466	0.16386		-1.36759	0.01632		-1.34665	0.0587		-1.34699	0.00723		-1.324	0.01385
-1.72523	0.04462		-1.81319	0.04584		-1.36359	0.01474		-1.36359	0.01474		-1.34271	0.02815		-1.36359	0.01474		-1.34166	0.16384		-1.36359	0.01474		-1.34365	0.05785		-1.34399	0.00648		-1.32	0.01449
-1.72123	0.04478		-1.80919	0.04584		-1.36059	0.01336		-1.36059	0.01336		-1.33971	0.02703		-1.36059	0.01336		-1.33766	0.161		-1.36059	0.01336		-1.34065	0.05702		-1.34099	0.00576		-1.317	0.01508
-1.71823	0.04495		-1.80519	0.04578		-1.35659	0.01217		-1.35659	0.01217		-1.33671	0.02585		-1.35659	0.01217		-1.33466	0.15517		-1.35659	0.01217		-1.33765	0.05627		-1.33799	0.0051		-1.313	0.01542
-1.71423	0.04507		-1.80219	0.04572		-1.35359	0.01117		-1.35359	0.01117		-1.33371	0.02464		-1.35359	0.01117		-1.33166	0.14641		-1.35359	0.01117		-1.33465	0.05558		-1.33499	0.00453		-1.31	0.0154
-1.71123	0.04517		-1.79819	0.04571		-1.34959	0.01035		-1.34959	0.01035		-1.33071	0.02348		-1.34959	0.01035		-1.32866	0.1351		-1.34959	0.01035		-1.33165	0.05496		-1.33199	0.0041		-1.306	0.01495
-1.70823	0.0453		-1.79519	0.04575		-1.34659	0.0097		-1.34659	0.0097		-1.32671	0.02245		-1.34659	0.0097		-1.32566	0.12186		-1.34659	0.0097		-1.32865	0.05446		-1.32899	0.00386		-1.303	0.01413
-1.70423	0.04551		-1.79119	0.04582		-1.34259	0.00918		-1.34259	0.00918		-1.32371	0.02164		-1.34259	0.00918		-1.32266	0.10756		-1.34259	0.00918		-1.32565	0.05405		-1.32599	0.00386		-1.3	0.01301
-1.70123	0.04578		-1.78719	0.04587		-1.33959	0.0088		-1.33959	0.0088		-1.32071	0.02107		-1.33959	0.0088		-1.31966	0.09308		-1.33959	0.0088		-1.32265	0.05375		-1.32299	0.00414		-1.296	0.01175
-1.69723	0.04617		-1.78419	0.04588		-1.33559	0.00852		-1.33559	0.00852		-1.31771	0.02078		-1.33559	0.00852		-1.31666	0.07933		-1.33559	0.00852		-1.31965	0.05356		-1.31999	0.00471		-1.293	0.01051
-1.69423	0.04658		-1.78019	0.04585		-1.33159	0.00833		-1.33159	0.00833		-1.31471	0.02073		-1.33159	0.00833		-1.31366	0.06694		-1.33159	0.00833		-1.31665	0.05351		-1.31599	0.00554		-1.289	0.00948
-1.69023	0.04704		-1.77619	0.04582		-1.32859	0.00822		-1.32859	0.00822		-1.31171	0.02088		-1.32859	0.00822		-1.31066	0.05644		-1.32859	0.00822		-1.31365	0.05358		-1.31299	0.00659		-1.286	0.00879
-1.68723	0.04753		-1.77319	0.04581		-1.32459	0.00817		-1.32459	0.00817		-1.30871	0.02114		-1.32459	0.00817		-1.30766	0.04802		-1.32459	0.00817		-1.31065	0.0538		-1.30999	0.00775		-1.282	0.00857
-1.68423	0.04809		-1.76919	0.04585		-1.32159	0.00815		-1.32159	0.00815		-1.30571	0.02147		-1.32159	0.00815		-1.30466	0.04163		-1.32159	0.00815		-1.30765	0.05417		-1.30699	0.00892		-1.279	0.00886
-1.68023	0.04877		-1.76619	0.0459		-1.31759	0.00816		-1.31759	0.00816		-1.30271	0.0218		-1.31759	0.00816		-1.30166	0.03708		-1.31759	0.00816		-1.30465	0.05473		-1.30399	0.00997		-1.275	0.00961
-1.67723	0.0496		-1.76219	0.04593		-1.31459	0.00819		-1.31459	0.00819		-1.29971	0.02209		-1.31459	0.00819		-1.29766	0.03407		-1.31459	0.00819		-1.30165	0.05549		-1.30099	0.01079		-1.272	0.01072
-1.67323	0.05055		-1.75819	0.04593		-1.31059	0.00821		-1.31059	0.00821		-1.29671	0.02233		-1.31059	0.00821		-1.29466	0.03223		-1.31059	0.00821		-1.29865	0.05649		-1.29799	0.01129		-1.268	0.01202
-1.67023	0.05149		-1.75519	0.04592		-1.30659	0.00823		-1.30659	0.00823		-1.29371	0.02252		-1.30659	0.00823		-1.29166	0.03126		-1.30659	0.00823		-1.29565	0.05777		-1.29499	0.01141		-1.265	0.01333
-1.66723	0.0523		-1.75119	0.04592		-1.30359	0.00824		-1.30359	0.00824		-1.29071	0.02266		-1.30359	0.00824		-1.28866	0.03086		-1.30359	0.00824		-1.29265	0.05935		-1.29199	0.01115		-1.261	0.01448
-1.66323	0.05276		-1.74719	0.04595		-1.29959	0.00823		-1.29959	0.00823		-1.28771	0.02276		-1.29959	0.00823		-1.28566	0.03086		-1.29959	0.00823		-1.28965	0.06128		-1.28899	0.01057		-1.258	0.01537
-1.66023	0.05278		-1.74419	0.04599		-1.29659	0.0082		-1.29659	0.0082		-1.28471	0.02284		-1.29659	0.0082		-1.28266	0.03108		-1.29659	0.0082		-1.28665	0.06354		-1.28599	0.00974		-1.255	0.01595
-1.65623	0.05227		-1.74019	0.04602		-1.29259	0.00816		-1.29259	0.00816		-1.28171	0.02289		-1.29259	0.00816		-1.27966	0.03142		-1.29259	0.00816		-1.28365	0.06611		-1.28299	0.00881		-1.251	0.01624
-1.65323	0.05124		-1.73719	0.04602		-1.28959	0.00811		-1.28959	0.00811		-1.27871	0.02294		-1.28959	0.00811		-1.27666	0.03184		-1.28959	0.00811		-1.28065	0.06891		-1.27999	0.00792		-1.248	0.01629
-1.65023	0.04973		-1.73319	0.04599		-1.28559	0.00806		-1.28559	0.00806		-1.27571	0.02299		-1.28559	0.00806		-1.27366	0.03228		-1.28559	0.00806		-1.27765	0.07176		-1.27699	0.00723		-1.244	0.01617
-1.64623	0.04782		-1.72919	0.04597		-1.28259	0.00801		-1.28259	0.00801		-1.27271	0.02305		-1.28259	0.00801		-1.27066	0.03274		-1.28259	0.00801		-1.27465	0.07443		-1.27399	0.0069		-1.241	0.01596
-1.64323	0.04563		-1.72619	0.04599		-1.27859	0.00797		-1.27859	0.00797		-1.26971	0.02309		-1.27859	0.00797		-1.26766	0.0332		-1.27859	0.00797		-1.27165	0.07662		-1.27099	0.00707		-1.237	0.0157
-1.63923	0.04333		-1.72219	0.04606		-1.27459	0.00795		-1.27459	0.00795		-1.26671	0.02315		-1.27459	0.00795		-1.26466	0.03368		-1.27459	0.00795		-1.26865	0.07799		-1.26799	0.00785		-1.234	0.01546
-1.63623	0.04106		-1.71919	0.04614		-1.27159	0.00796		-1.27159	0.00796		-1.26371	0.0232		-1.27159	0.00796		-1.26166	0.03417		-1.27159	0.00796		-1.26565	0.07824		-1.26499	0.0093		-1.23	0.01524
-1.63323	0.03904		-1.71519	0.0462		-1.26759	0.00798		-1.26759	0.00798		-1.25971	0.02325		-1.26759	0.00798		-1.25866	0.03463		-1.26759	0.00798		-1.26265	0.07715		-1.26199	0.01142		-1.227	0.01507
-1.62923	0.03736		-1.71119	0.04623		-1.26459	0.00802		-1.26459	0.00802		-1.25671	0.02331		-1.26459	0.00802		-1.25466	0.03512		-1.26459	0.00802		-1.25965	0.07469		-1.25899	0.01412		-1.223	0.01494
-1.62623	0.0361		-1.70819	0.04623		-1.26059	0.00808		-1.26059	0.00808		-1.25371	0.02337		-1.26059	0.00808		-1.25166	0.03563		-1.26059	0.00808		-1.25665	0.07102		-1.25599	0.01726		-1.22	0.01484
-1.62223	0.03525		-1.70419	0.04625		-1.25759	0.00814		-1.25759	0.00814		-1.25071	0.02344		-1.25759	0.00814		-1.24866	0.03615		-1.25759	0.00814		-1.25365	0.06651		-1.25299	0.02063		-1.216	0.01476
-1.61923	0.0347		-1.70019	0.04631		-1.25359	0.0082		-1.25359	0.0082		-1.24771	0.02352		-1.25359	0.0082		-1.24566	0.03667		-1.25359	0.0082		-1.25065	0.06172		-1.24999	0.02396		-1.213	0.01469
-1.61623	0.03435		-1.69719	0.04641		-1.24959	0.00826		-1.24959	0.00826		-1.24471	0.0236		-1.24959	0.00826		-1.24266	0.03722		-1.24959	0.00826		-1.24765	0.05729		-1.24699	0.02701		-1.209	0.01463
-1.61223	0.0341		-1.69319	0.04652		-1.24659	0.00829		-1.24659	0.00829		-1.24171	0.02369		-1.24659	0.00829		-1.23966	0.0378		-1.24659	0.00829		-1.24465	0.05387		-1.24399	0.02956		-1.206	0.01459
-1.60923	0.03389		-1.69019	0.04658		-1.24259	0.0083		-1.24259	0.0083		-1.23871	0.02377		-1.24259	0.0083		-1.23666	0.03841		-1.24259	0.0083		-1.24165	0.05202		-1.24099	0.03144		-1.203	0.01456
-1.60523	0.03375		-1.68619	0.0466		-1.23959	0.00829		-1.23959	0.00829		-1.23571	0.02387		-1.23959	0.00829		-1.23366	0.03906		-1.23959	0.00829		-1.23865	0.05207		-1.23799	0.03259		-1.199	0.01456
-1.60223	0.03367		-1.68219	0.04658		-1.23559	0.00826		-1.23559	0.00826		-1.23271	0.024		-1.23559	0.00826		-1.23066	0.03974		-1.23559	0.00826		-1.23565	0.05417		-1.23499	0.03302		-1.196	0.01455
-1.59923	0.03369		-1.67919	0.04657		-1.23259	0.00821		-1.23259	0.00821		-1.22971	0.02412		-1.23259	0.00821		-1.22766	0.04049		-1.23259	0.00821		-1.23265	0.0582		-1.23199	0.03286		-1.192	0.01453
-1.59523	0.03375		-1.67519	0.04665		-1.22859	0.00815		-1.22859	0.00815		-1.22671	0.02426		-1.22859	0.00815		-1.22466	0.04129		-1.22859	0.00815		-1.22865	0.06385		-1.22899	0.03221		-1.189	0.0145
-1.59223	0.03381		-1.67119	0.04677		-1.22559	0.00808		-1.22559	0.00808		-1.22371	0.02442		-1.22559	0.00808		-1.22166	0.0422		-1.22559	0.00808		-1.22565	0.07068		-1.22599	0.03125		-1.185	0.01448
-1.58823	0.03385		-1.66819	0.04691		-1.22159	0.00803		-1.22159	0.00803		-1.22071	0.0246		-1.22159	0.00803		-1.21866	0.04322		-1.22159	0.00803		-1.22265	0.07818		-1.22299	0.03012		-1.182	0.01447
-1.58523	0.03381		-1.66419	0.047		-1.21759	0.00799		-1.21759	0.00799		-1.21771	0.02481		-1.21759	0.00799		-1.21466	0.04438		-1.21759	0.00799		-1.21965	0.08584		-1.21999	0.02894		-1.178	0.01448
-1.58223	0.03373		-1.66119	0.04704		-1.21459	0.00797		-1.21459	0.00797		-1.21471	0.02506		-1.21459	0.00797		-1.21166	0.04569		-1.21459	0.00797		-1.21665	0.09315		-1.21699	0.02778		-1.175	0.0145
-1.57823	0.03367		-1.65719	0.04702		-1.21059	0.00798		-1.21059	0.00798		-1.21171	0.02534		-1.21059	0.00798		-1.20866	0.04724		-1.21059	0.00798		-1.21365	0.09972		-1.21399	0.02673		-1.171	0.01451
-1.57523	0.03363		-1.65319	0.04704		-1.20759	0.00801		-1.20759	0.00801		-1.20871	0.02569		-1.20759	0.00801		-1.20566	0.04899		-1.20759	0.00801		-1.21065	0.10519		-1.21099	0.0258		-1.168	0.0145
-1.57123	0.03367		-1.65019	0.04714		-1.20359	0.00806		-1.20359	0.00806		-1.20571	0.02609		-1.20359	0.00806		-1.20266	0.05099		-1.20359	0.00806		-1.20765	0.10936		-1.20799	0.02502		-1.164	0.01448
-1.56823	0.03373		-1.64619	0.04731		-1.20059	0.00813		-1.20059	0.00813		-1.20271	0.02653		-1.20059	0.00813		-1.19966	0.05319		-1.20059	0.00813		-1.20465	0.11204		-1.20499	0.02436		-1.161	0.01447
-1.56523	0.03379		-1.64219	0.04749		-1.19659	0.00821		-1.19659	0.00821		-1.19971	0.02701		-1.19659	0.00821		-1.19666	0.05553		-1.19659	0.00821		-1.20165	0.1132		-1.20099	0.02379		-1.158	0.01447
-1.56123	0.03379		-1.63919	0.04763		-1.19359	0.00828		-1.19359	0.00828		-1.19671	0.0275		-1.19359	0.00828		-1.19366	0.05785		-1.19359	0.00828		-1.19865	0.11282		-1.19799	0.02332		-1.154	0.01449
-1.55823	0.03377		-1.63519	0.04769		-1.18959	0.00834		-1.18959	0.00834		-1.19271	0.02796		-1.18959	0.00834		-1.19066	0.05997		-1.18959	0.00834		-1.19565	0.11097		-1.19499	0.0229		-1.151	0.01452
-1.55423	0.03371		-1.63219	0.04769		-1.18559	0.00838		-1.18559	0.00838		-1.18971	0.02833		-1.18559	0.00838		-1.18766	0.06164		-1.18559	0.00838		-1.19265	0.10775		-1.19199	0.02253		-1.147	0.01454
-1.55123	0.03365		-1.62819	0.04773		-1.18259	0.0084		-1.18259	0.0084		-1.18671	0.02856		-1.18259	0.0084		-1.18466	0.0626		-1.18259	0.0084		-1.18965	0.10331		-1.18899	0.02218		-1.144	0.01453
-1.54823	0.03365		-1.62419	0.04783		-1.17859	0.00839		-1.17859	0.00839		-1.18371	0.02859		-1.17859	0.00839		-1.18166	0.06267		-1.17859	0.00839		-1.18665	0.09786		-1.18599	0.02188		-1.14	0.01451
-1.54423	0.03367		-1.62119	0.04801		-1.17559	0.00835		-1.17559	0.00835		-1.18071	0.02839		-1.17559	0.00835		-1.17866	0.06173		-1.17559	0.00835		-1.18365	0.09156		-1.18299	0.02163		-1.137	0.01449
-1.54123	0.03373		-1.61719	0.04821		-1.17159	0.00829		-1.17159	0.00829		-1.17771	0.02796		-1.17159	0.00829		-1.17566	0.0599		-1.17159	0.00829		-1.18065	0.08466		-1.17999	0.02142		-1.133	0.0145
-1.53723	0.03377		-1.61419	0.04835		-1.16859	0.00822		-1.16859	0.00822		-1.17471	0.02732		-1.16859	0.00822		-1.17166	0.05746		-1.16859	0.00822		-1.17765	0.0774		-1.17699	0.02122		-1.13	0.01453
-1.53423	0.03377		-1.61019	0.04842		-1.16459	0.00815		-1.16459	0.00815		-1.17171	0.02657		-1.16459	0.00815		-1.16866	0.05488		-1.16459	0.00815		-1.17465	0.07001		-1.17399	0.02104		-1.126	0.01457
-1.53123	0.03377		-1.60619	0.04844		-1.16059	0.00809		-1.16059	0.00809		-1.16871	0.02577		-1.16059	0.00809		-1.16566	0.05271		-1.16059	0.00809		-1.17165	0.06271		-1.17099	0.02085		-1.123	0.0146
-1.52723	0.03373		-1.60319	0.04848		-1.15759	0.00804		-1.15759	0.00804		-1.16571	0.02503		-1.15759	0.00804		-1.16266	0.05151		-1.15759	0.00804		-1.16865	0.0557		-1.16799	0.02066		-1.119	0.0146
-1.52423	0.03371		-1.59919	0.04859		-1.15359	0.00801		-1.15359	0.00801		-1.16271	0.02441		-1.15359	0.00801		-1.15966	0.05174		-1.15359	0.00801		-1.16565	0.04912		-1.16499	0.02049		-1.116	0.01459
-1.52023	0.03371		-1.59519	0.04879		-1.15059	0.00802		-1.15059	0.00802		-1.15971	0.02397		-1.15059	0.00802		-1.15666	0.05359		-1.15059	0.00802		-1.16265	0.04308		-1.16199	0.02034		-1.112	0.01457
-1.51723	0.03371		-1.59219	0.04903		-1.14659	0.00805		-1.14659	0.00805		-1.15671	0.02369		-1.14659	0.00805		-1.15366	0.05699		-1.14659	0.00805		-1.15965	0.03768		-1.15899	0.02021		-1.109	0.01457
-1.51423	0.03371		-1.58819	0.04924		-1.14359	0.00811		-1.14359	0.00811		-1.15371	0.02353		-1.14359	0.00811		-1.15066	0.06156		-1.14359	0.00811		-1.15665	0.03288		-1.15599	0.02011		-1.106	0.01461
-1.51023	0.03373		-1.58519	0.0494		-1.13959	0.00819		-1.13959	0.00819		-1.15071	0.02343		-1.13959	0.00819		-1.14766	0.06683		-1.13959	0.00819		-1.15365	0.02871		-1.15299	0.02002		-1.102	0.01465
-1.50723	0.03376		-1.58119	0.04951		-1.13659	0.00828		-1.13659	0.00828		-1.14771	0.02331		-1.13659	0.00828		-1.14466	0.07222		-1.13659	0.00828		-1.15065	0.02511		-1.14999	0.01991		-1.099	0.01468
-1.50323	0.03378		-1.57719	0.04962		-1.13259	0.00837		-1.13259	0.00837		-1.14471	0.02311		-1.13259	0.00837		-1.14166	0.07725		-1.13259	0.00837		-1.14765	0.02201		-1.14699	0.0198		-1.095	0.01468
-1.50023	0.0338		-1.57419	0.0498		-1.12859	0.00844		-1.12859	0.00844		-1.14171	0.02275		-1.12859	0.00844		-1.13866	0.08161		-1.12859	0.00844		-1.14465	0.01934		-1.14399	0.01968		-1.092	0.01466
-1.49723	0.03378		-1.57019	0.05005		-1.12559	0.0085		-1.12559	0.0085		-1.13871	0.02219		-1.12559	0.0085		-1.13566	0.08512		-1.12559	0.0085		-1.14165	0.01701		-1.14099	0.01956		-1.088	0.01463
-1.49323	0.03376		-1.56619	0.05038		-1.12159	0.00852		-1.12159	0.00852		-1.13571	0.02141		-1.12159	0.00852		-1.13266	0.08775		-1.12159	0.00852		-1.13865	0.01493		-1.13799	0.01946		-1.085	0.01464
-1.49023	0.03376		-1.56319	0.05069		-1.11859	0.00852		-1.11859	0.00852		-1.13271	0.02041		-1.11859	0.00852		-1.12866	0.08946		-1.11859	0.00852		-1.13565	0.01305		-1.13499	0.01939		-1.081	0.01467
-1.48623	0.03378		-1.55919	0.05095		-1.11459	0.00848		-1.11459	0.00848		-1.12871	0.01924		-1.11459	0.00848		-1.12566	0.09015		-1.11459	0.00848		-1.13265	0.01131		-1.13199	0.01935		-1.078	0.01473
-1.48323	0.0338		-1.55619	0.05115		-1.11159	0.00842		-1.11159	0.00842		-1.12571	0.01799		-1.11159	0.00842		-1.12266	0.08966		-1.11159	0.00842		-1.12965	0.00967		-1.12899	0.0193		-1.074	0.01477
-1.48023	0.03386		-1.55219	0.05133		-1.10759	0.00835		-1.10759	0.00835		-1.12271	0.01676		-1.10759	0.00835		-1.11966	0.08773		-1.10759	0.00835		-1.12665	0.00814		-1.12599	0.01923		-1.071	0.01478
-1.47623	0.03388		-1.54819	0.05155		-1.10359	0.00826		-1.10359	0.00826		-1.11971	0.0157		-1.10359	0.00826		-1.11666	0.0842		-1.10359	0.00826		-1.12365	0.00671		-1.12299	0.01915		-1.067	0.01477
-1.47323	0.03388		-1.54519	0.05185		-1.10059	0.00818		-1.10059	0.00818		-1.11671	0.01494		-1.10059	0.00818		-1.11366	0.07894		-1.10059	0.00818		-1.12065	0.0054		-1.11999	0.01905		-1.064	0.01474
-1.46923	0.03384		-1.54119	0.05223		-1.09659	0.00812		-1.09659	0.00812		-1.11371	0.01459		-1.09659	0.00812		-1.11066	0.0721		-1.09659	0.00812		-1.11765	0.00425		-1.11699	0.01896		-1.061	0.01474
-1.46623	0.0338		-1.53819	0.05265		-1.09359	0.00809		-1.09359	0.00809		-1.11071	0.0147		-1.09359	0.00809		-1.10766	0.06399		-1.09359	0.00809		-1.11465	0.00328		-1.11399	0.01889		-1.057	0.01478
-1.46323	0.0338		-1.53419	0.05305		-1.08959	0.00808		-1.08959	0.00808		-1.10771	0.01528		-1.08959	0.00808		-1.10466	0.05516		-1.08959	0.00808		-1.11165	0.0025		-1.11099	0.01885		-1.054	0.01483
-1.45923	0.03384		-1.53019	0.0534		-1.08659	0.00811		-1.08659	0.00811		-1.10471	0.01626		-1.08659	0.00811		-1.10166	0.04621		-1.08659	0.00811		-1.10865	0.00193		-1.10799	0.01883		-1.05	0.01487
-1.45623	0.0339		-1.52719	0.05372		-1.08259	0.00817		-1.08259	0.00817		-1.10171	0.01751		-1.08259	0.00817		-1.09866	0.03778		-1.08259	0.00817		-1.10565	0.00159		-1.10499	0.01881		-1.047	0.01488
-1.45223	0.03394		-1.52319	0.05406		-1.07959	0.00825		-1.07959	0.00825		-1.09871	0.01889		-1.07959	0.00825		-1.09566	0.03039		-1.07959	0.00825		-1.10265	0.00147		-1.10199	0.01878		-1.043	0.01486
-1.44923	0.03396		-1.51919	0.05448		-1.07559	0.00835		-1.07559	0.00835		-1.09571	0.02027		-1.07559	0.00835		-1.09266	0.02451		-1.07559	0.00835		-1.09965	0.00157		-1.09899	0.01872		-1.04	0.01483
-1.44623	0.03394		-1.51619	0.05499		-1.07159	0.00845		-1.07159	0.00845		-1.09271	0.02152		-1.07159	0.00845		-1.08866	0.02035		-1.07159	0.00845		-1.09665	0.00187		-1.09599	0.01864		-1.036	0.01482
-1.44223	0.0339		-1.51219	0.05558		-1.06859	0.00854		-1.06859	0.00854		-1.08971	0.02256		-1.06859	0.00854		-1.08566	0.01806		-1.06859	0.00854		-1.09365	0.00238		-1.09299	0.01857		-1.033	0.01485
-1.43923	0.03386		-1.50919	0.05619		-1.06459	0.00862		-1.06459	0.00862		-1.08671	0.02338		-1.06459	0.00862		-1.08266	0.01763		-1.06459	0.00862		-1.09065	0.00304		-1.08999	0.01851		-1.029	0.0149
-1.43523	0.03388		-1.50519	0.05671		-1.06159	0.00866		-1.06159	0.00866		-1.08371	0.02395		-1.06159	0.00866		-1.07966	0.01892		-1.06159	0.00866		-1.08765	0.00384		-1.08599	0.01848		-1.026	0.01496
-1.43223	0.03394		-1.50119	0.05715		-1.05759	0.00867		-1.05759	0.00867		-1.08071	0.02433		-1.05759	0.00867		-1.07666	0.02169		-1.05759	0.00867		-1.08465	0.00472		-1.08299	0.01848		-1.022	0.01499
-1.42923	0.03404		-1.49819	0.05757		-1.05459	0.00865		-1.05459	0.00865		-1.07771	0.02457		-1.05459	0.00865		-1.07366	0.02562		-1.05459	0.00865		-1.08165	0.00562		-1.07999	0.01847		-1.019	0.01498
-1.42523	0.03411		-1.49419	0.05805		-1.05059	0.00859		-1.05059	0.00859		-1.07471	0.02469		-1.05059	0.00859		-1.07066	0.0303		-1.05059	0.00859		-1.07865	0.00649		-1.07699	0.01845		-1.015	0.01495
-1.42223	0.03413		-1.49019	0.05873		-1.04659	0.00851		-1.04659	0.00851		-1.07171	0.02477		-1.04659	0.00851		-1.06766	0.03526		-1.04659	0.00851		-1.07565	0.00725		-1.07399	0.01839		-1.012	0.01493
-1.41823	0.03409		-1.48719	0.05966		-1.04359	0.00842		-1.04359	0.00842		-1.06871	0.02483		-1.04359	0.00842		-1.06466	0.04007		-1.04359	0.00842		-1.07265	0.00787		-1.07099	0.01832		-1.009	0.01495
-1.41523	0.03402		-1.48319	0.06086		-1.03959	0.00832		-1.03959	0.00832		-1.06571	0.02489		-1.03959	0.00832		-1.06166	0.04437		-1.03959	0.00832		-1.06965	0.00832		-1.06799	0.01825		-1.005	0.01501
-1.41123	0.034		-1.48019	0.06229		-1.03659	0.00824		-1.03659	0.00824		-1.06171	0.02497		-1.03659	0.00824		-1.05866	0.04781		-1.03659	0.00824		-1.06665	0.00859		-1.06499	0.0182		-1.002	0.01506
-1.40823	0.03404		-1.47619	0.06392		-1.03259	0.00819		-1.03259	0.00819		-1.05871	0.02506		-1.03259	0.00819		-1.05566	0.05028		-1.03259	0.00819		-1.06265	0.0087		-1.06199	0.01818		-0.998	0.01509
-1.40523	0.03413		-1.47219	0.06573		-1.02959	0.00816		-1.02959	0.00816		-1.05571	0.02518		-1.02959	0.00816		-1.05266	0.05177		-1.02959	0.00816		-1.05965	0.00867		-1.05899	0.01819		-0.995	0.01508
-1.40123	0.03421		-1.46919	0.06777		-1.02559	0.00817		-1.02559	0.00817		-1.05271	0.02533		-1.02559	0.00817		-1.04966	0.05235		-1.02559	0.00817		-1.05665	0.00854		-1.05599	0.0182		-0.991	0.01505
-1.39823	0.03429		-1.46519	0.07014		-1.02259	0.00822		-1.02259	0.00822		-1.04971	0.0255		-1.02259	0.00822		-1.04566	0.0522		-1.02259	0.00822		-1.05365	0.00835		-1.05299	0.0182		-0.988	0.01502
-1.39423	0.03429		-1.46219	0.07283		-1.01859	0.0083		-1.01859	0.0083		-1.04671	0.02568		-1.01859	0.0083		-1.04266	0.05155		-1.01859	0.0083		-1.05065	0.00813		-1.04999	0.01817		-0.984	0.01503
-1.39123	0.03425		-1.45819	0.07586		-1.01459	0.00841		-1.01459	0.00841		-1.04371	0.02588		-1.01459	0.00841		-1.03966	0.05062		-1.01459	0.00841		-1.04765	0.00791		-1.04699	0.01811		-0.981	0.01509
-1.38823	0.03421		-1.45419	0.0791		-1.01159	0.00852		-1.01159	0.00852		-1.04071	0.0261		-1.01159	0.00852		-1.03666	0.04959		-1.01159	0.00852		-1.04465	0.00771		-1.04399	0.01804		-0.977	0.01517
-1.38423	0.03421		-1.45119	0.08242		-1.00759	0.00864		-1.00759	0.00864		-1.03771	0.02633		-1.00759	0.00864		-1.03366	0.04858		-1.00759	0.00864		-1.04165	0.00753		-1.04099	0.01799		-0.974	0.01524
-1.38123	0.03423		-1.44719	0.08569		-1.00459	0.00873		-1.00459	0.00873		-1.03471	0.02658		-1.00459	0.00873		-1.03066	0.04767		-1.00459	0.00873		-1.03865	0.00738		-1.03799	0.01798		-0.97	0.01526
-1.37723	0.03431		-1.44319	0.08873		-1.00059	0.0088		-1.00059	0.0088		-1.03171	0.02686		-1.00059	0.0088		-1.02766	0.0469		-1.00059	0.0088		-1.03565	0.00726		-1.03499	0.01799		-0.967	0.01525
-1.37423	0.03441		-1.44019	0.09139		-0.99759	0.00884		-0.99759	0.00884		-1.02871	0.02715		-0.99759	0.00884		-1.02466	0.04632		-0.99759	0.00884		-1.03265	0.00716		-1.03199	0.018		-0.964	0.01523
-1.37123	0.0345		-1.43619	0.09343		-0.99359	0.00883		-0.99359	0.00883		-1.02571	0.02746		-0.99359	0.00883		-1.02166	0.04585		-0.99359	0.00883		-1.02965	0.00709		-1.02899	0.018		-0.96	0.01523
-1.36723	0.03454		-1.43319	0.09448		-0.98959	0.00879		-0.98959	0.00879		-1.02271	0.02781		-0.98959	0.00879		-1.01866	0.04551		-0.98959	0.00879		-1.02665	0.00703		-1.02599	0.01797		-0.957	0.01528
-1.36423	0.03454		-1.42919	0.09407		-0.98659	0.00872		-0.98659	0.00872		-1.01971	0.0282		-0.98659	0.00872		-1.01566	0.04528		-0.98659	0.00872		-1.02365	0.00698		-1.02299	0.01791		-0.953	0.01535
-1.36023	0.0345		-1.42519	0.09179		-0.98259	0.00862		-0.98259	0.00862		-1.01671	0.02862		-0.98259	0.00862		-1.01266	0.04512		-0.98259	0.00862		-1.02065	0.00695		-1.01999	0.01784		-0.95	0.01542
-1.35723	0.0345		-1.42219	0.08734		-0.97959	0.00851		-0.97959	0.00851		-1.01371	0.02908		-0.97959	0.00851		-1.00966	0.04503		-0.97959	0.00851		-1.01765	0.00692		-1.01699	0.01779		-0.946	0.01544
-1.35423	0.03452		-1.41819	0.08083		-0.97559	0.00841		-0.97559	0.00841		-1.01071	0.02963		-0.97559	0.00841		-1.00566	0.04497		-0.97559	0.00841		-1.01465	0.00691		-1.01399	0.01776		-0.943	0.01542
-1.35023	0.0346		-1.41419	0.07264		-0.97259	0.00833		-0.97259	0.00833		-1.00771	0.03023		-0.97259	0.00833		-1.00266	0.04499		-0.97259	0.00833		-1.01165	0.00689		-1.01099	0.01778		-0.939	0.01539
-1.34723	0.0347		-1.41119	0.0635		-0.96859	0.00828		-0.96859	0.00828		-1.00471	0.03095		-0.96859	0.00828		-0.99966	0.04502		-0.96859	0.00828		-1.00865	0.00688		-1.00799	0.0178		-0.936	0.01538
-1.34323	0.0348		-1.40719	0.05422		-0.96559	0.00826		-0.96559	0.00826		-1.00171	0.03178		-0.96559	0.00826		-0.99666	0.04507		-0.96559	0.00826		-1.00565	0.00688		-1.00499	0.01782		-0.932	0.01541
-1.34023	0.03486		-1.40419	0.04557		-0.96159	0.00829		-0.96159	0.00829		-0.99871	0.03275		-0.96159	0.00829		-0.99366	0.04514		-0.96159	0.00829		-1.00265	0.00688		-1.00199	0.01781		-0.929	0.01547
-1.33723	0.03486		-1.40019	0.03806		-0.95759	0.00836		-0.95759	0.00836		-0.99471	0.03386		-0.95759	0.00836		-0.99066	0.04523		-0.95759	0.00836		-0.99965	0.00688		-0.99899	0.01777		-0.925	0.01554
-1.33323	0.03482		-1.39619	0.03194		-0.95459	0.00846		-0.95459	0.00846		-0.99171	0.03513		-0.95459	0.00846		-0.98766	0.04535		-0.95459	0.00846		-0.99665	0.00688		-0.99599	0.0177		-0.922	0.01558
-1.33023	0.0348		-1.39319	0.02724		-0.95059	0.00858		-0.95059	0.00858		-0.98871	0.03653		-0.95059	0.00858		-0.98466	0.04548		-0.95059	0.00858		-0.99365	0.00689		-0.99299	0.01764		-0.918	0.01558
-1.32623	0.03482		-1.38919	0.02387		-0.94759	0.00871		-0.94759	0.00871		-0.98571	0.038		-0.94759	0.00871		-0.98166	0.04562		-0.94759	0.00871		-0.99065	0.00689		-0.98999	0.01761		-0.915	0.01554
-1.32323	0.03491		-1.38619	0.0216		-0.94359	0.00884		-0.94359	0.00884		-0.98271	0.03943		-0.94359	0.00884		-0.97866	0.04578		-0.94359	0.00884		-0.98765	0.0069		-0.98699	0.01761		-0.912	0.01552
-1.32023	0.03503		-1.38219	0.02024		-0.94059	0.00895		-0.94059	0.00895		-0.97971	0.04068		-0.94059	0.00895		-0.97566	0.04595		-0.94059	0.00895		-0.98465	0.00691		-0.98399	0.01764		-0.908	0.01554
-1.31623	0.03515		-1.37819	0.01955		-0.93659	0.00902		-0.93659	0.00902		-0.97671	0.04155		-0.93659	0.00902		-0.97266	0.04613		-0.93659	0.00902		-0.98165	0.00692		-0.98099	0.01766		-0.905	0.01562
-1.31323	0.03521		-1.37519	0.01928		-0.93259	0.00906		-0.93259	0.00906		-0.97371	0.04187		-0.93259	0.00906		-0.96966	0.04633		-0.93259	0.00906		-0.97865	0.00694		-0.97799	0.01765		-0.901	0.01572
-1.30923	0.03521		-1.37119	0.01922		-0.92959	0.00906		-0.92959	0.00906		-0.97071	0.04143		-0.92959	0.00906		-0.96666	0.04653		-0.92959	0.00906		-0.97565	0.00695		-0.97399	0.0176		-0.898	0.01581
-1.30623	0.03517		-1.36719	0.01919		-0.92559	0.00901		-0.92559	0.00901		-0.96771	0.04009		-0.92559	0.00901		-0.96266	0.04674		-0.92559	0.00901		-0.97265	0.00696		-0.97099	0.01753		-0.894	0.01585
-1.30323	0.03515		-1.36419	0.0191		-0.92259	0.00893		-0.92259	0.00893		-0.96471	0.03784		-0.92259	0.00893		-0.95966	0.04698		-0.92259	0.00893		-0.96965	0.00698		-0.96799	0.01746		-0.891	0.01586
-1.29923	0.03519		-1.36019	0.01896		-0.91859	0.00884		-0.91859	0.00884		-0.96171	0.03471		-0.91859	0.00884		-0.95666	0.0472		-0.91859	0.00884		-0.96665	0.00699		-0.96499	0.01742		-0.887	0.01585
-1.29623	0.03529		-1.35719	0.01883		-0.91559	0.00873		-0.91559	0.00873		-0.95871	0.03089		-0.91559	0.00873		-0.95366	0.04745		-0.91559	0.00873		-0.96365	0.00701		-0.96199	0.01742		-0.884	0.01588
-1.29223	0.03544		-1.35319	0.01878		-0.91159	0.00863		-0.91159	0.00863		-0.95571	0.02664		-0.91159	0.00863		-0.95066	0.04769		-0.91159	0.00863		-0.96065	0.00703		-0.95899	0.01745		-0.88	0.01595
-1.28923	0.03556		-1.34919	0.01884		-0.90859	0.00855		-0.90859	0.00855		-0.95271	0.02228		-0.90859	0.00855		-0.94766	0.04792		-0.90859	0.00855		-0.95765	0.00705		-0.95599	0.01749		-0.877	0.01606
-1.28623	0.03564		-1.34619	0.01897		-0.90459	0.00851		-0.90459	0.00851		-0.94971	0.01811		-0.90459	0.00851		-0.94466	0.04818		-0.90459	0.00851		-0.95465	0.00706		-0.95299	0.01752		-0.873	0.01617
-1.28223	0.03564		-1.34219	0.01909		-0.90059	0.0085		-0.90059	0.0085		-0.94671	0.01443		-0.90059	0.0085		-0.94166	0.04843		-0.90059	0.0085		-0.95165	0.00708		-0.94999	0.01751		-0.87	0.01624
-1.27923	0.03564		-1.33819	0.01913		-0.89759	0.00854		-0.89759	0.00854		-0.94371	0.01143		-0.89759	0.00854		-0.93866	0.0487		-0.89759	0.00854		-0.94865	0.0071		-0.94699	0.01746		-0.867	0.01627
-1.27523	0.03566		-1.33519	0.01907		-0.89359	0.00862		-0.89359	0.00862		-0.94071	0.00922		-0.89359	0.00862		-0.93566	0.04897		-0.89359	0.00862		-0.94565	0.00712		-0.94399	0.0174		-0.863	0.01629
-1.27223	0.03576		-1.33119	0.01893		-0.89059	0.00873		-0.89059	0.00873		-0.93771	0.00784		-0.89059	0.00873		-0.93266	0.04924		-0.89059	0.00873		-0.94265	0.00714		-0.94099	0.01735		-0.86	0.01634
-1.26923	0.03591		-1.32819	0.01881		-0.88659	0.00886		-0.88659	0.00886		-0.93471	0.00722		-0.88659	0.00886		-0.92966	0.04953		-0.88659	0.00886		-0.93965	0.00715		-0.93799	0.01733		-0.856	0.01645
-1.26523	0.03607		-1.32419	0.01877		-0.88359	0.00899		-0.88359	0.00899		-0.93171	0.00725		-0.88359	0.00899		-0.92666	0.04981		-0.88359	0.00899		-0.93665	0.00717		-0.93499	0.01734		-0.853	0.01661
-1.26223	0.03622		-1.32019	0.01885		-0.87959	0.00912		-0.87959	0.00912		-0.92771	0.00782		-0.87959	0.00912		-0.92266	0.0501		-0.87959	0.00912		-0.93365	0.00719		-0.93199	0.01737		-0.849	0.01681
-1.25823	0.0363		-1.31719	0.01899		-0.87559	0.00922		-0.87559	0.00922		-0.92471	0.00876		-0.87559	0.00922		-0.91966	0.05039		-0.87559	0.00922		-0.93065	0.00721		-0.92899	0.01739		-0.846	0.01701
-1.25523	0.03636		-1.31319	0.01913		-0.87259	0.00929		-0.87259	0.00929		-0.92171	0.00995		-0.87259	0.00929		-0.91666	0.0507		-0.87259	0.00929		-0.92765	0.00723		-0.92599	0.01738		-0.842	0.0172
-1.25223	0.0364		-1.30919	0.01918		-0.86859	0.00931		-0.86859	0.00931		-0.91871	0.01126		-0.86859	0.00931		-0.91366	0.05103		-0.86859	0.00931		-0.92465	0.00725		-0.92299	0.01732		-0.839	0.0174
-1.24823	0.03644		-1.30619	0.01911		-0.86559	0.00929		-0.86559	0.00929		-0.91571	0.01261		-0.86559	0.00929		-0.91066	0.05136		-0.86559	0.00929		-0.92165	0.00726		-0.91999	0.01724		-0.835	0.01763
-1.24523	0.03652		-1.30219	0.01898		-0.86159	0.00923		-0.86159	0.00923		-0.91271	0.01391		-0.86159	0.00923		-0.90766	0.05169		-0.86159	0.00923		-0.91865	0.00728		-0.91699	0.01717		-0.832	0.0179
-1.24123	0.03662		-1.29919	0.01885		-0.85859	0.00914		-0.85859	0.00914		-0.90971	0.01512		-0.85859	0.00914		-0.90466	0.05204		-0.85859	0.00914		-0.91565	0.0073		-0.91399	0.01712		-0.828	0.01817
-1.23823	0.03677		-1.29519	0.01881		-0.85459	0.00902		-0.85459	0.00902		-0.90671	0.01623		-0.85459	0.00902		-0.90166	0.05239		-0.85459	0.00902		-0.91265	0.00732		-0.91099	0.01711		-0.825	0.01838
-1.23523	0.03691		-1.29119	0.01889		-0.85159	0.0089		-0.85159	0.0089		-0.90371	0.01723		-0.85159	0.0089		-0.89866	0.05276		-0.85159	0.0089		-0.90965	0.00734		-0.90799	0.01713		-0.821	0.01839
-1.23123	0.03703		-1.28819	0.01905		-0.84759	0.00879		-0.84759	0.00879		-0.90071	0.01811		-0.84759	0.00879		-0.89566	0.05314		-0.84759	0.00879		-0.90665	0.00736		-0.90499	0.01715		-0.818	0.01812
-1.22823	0.03711		-1.28419	0.01919		-0.84359	0.00871		-0.84359	0.00871		-0.89771	0.0189		-0.84359	0.00871		-0.89266	0.05353		-0.84359	0.00871		-0.90365	0.00738		-0.90199	0.01714		-0.815	0.01751
-1.22423	0.03718		-1.28119	0.01923		-0.84059	0.00867		-0.84059	0.00867		-0.89471	0.01961		-0.84059	0.00867		-0.88966	0.05394		-0.84059	0.00867		-0.90065	0.0074		-0.89899	0.01708		-0.811	0.01657
-1.22123	0.03726		-1.27719	0.01913		-0.83659	0.00867		-0.83659	0.00867		-0.89171	0.02024		-0.83659	0.00867		-0.88666	0.05435		-0.83659	0.00867		-0.89665	0.00742		-0.89599	0.01699		-0.808	0.01539
-1.21823	0.03734		-1.27319	0.01896		-0.83359	0.00871		-0.83359	0.00871		-0.88871	0.02083		-0.83359	0.00871		-0.88366	0.05478		-0.83359	0.00871		-0.89365	0.00744		-0.89299	0.0169		-0.804	0.01409
-1.21423	0.03746		-1.27019	0.01881		-0.82959	0.00881		-0.82959	0.00881		-0.88571	0.02137		-0.82959	0.00881		-0.87966	0.05522		-0.82959	0.00881		-0.89065	0.00746		-0.88999	0.01683		-0.801	0.01287
-1.21123	0.03763		-1.26619	0.01878		-0.82659	0.00893		-0.82659	0.00893		-0.88271	0.02189		-0.82659	0.00893		-0.87666	0.05568		-0.82659	0.00893		-0.88765	0.00748		-0.88699	0.0168		-0.797	0.01188
-1.20723	0.03781		-1.26219	0.01889		-0.82259	0.00908		-0.82259	0.00908		-0.87971	0.02238		-0.82259	0.00908		-0.87366	0.05618		-0.82259	0.00908		-0.88465	0.0075		-0.88399	0.0168		-0.794	0.01125
-1.20423	0.03797		-1.25919	0.01908		-0.81959	0.00923		-0.81959	0.00923		-0.87671	0.02285		-0.81959	0.00923		-0.87066	0.05668		-0.81959	0.00923		-0.88165	0.00752		-0.88099	0.01683		-0.79	0.01107
-1.20123	0.0381		-1.25519	0.01925		-0.81559	0.00937		-0.81559	0.00937		-0.87371	0.0233		-0.81559	0.00937		-0.86766	0.05722		-0.81559	0.00937		-0.87865	0.00754		-0.87799	0.01684		-0.787	0.01135
-1.19723	0.0382		-1.25219	0.01929		-0.81159	0.00948		-0.81159	0.00948		-0.87071	0.02375		-0.81159	0.00948		-0.86466	0.05776		-0.81159	0.00948		-0.87565	0.00757		-0.87499	0.01681		-0.783	0.01202
-1.19423	0.0383		-1.24819	0.01918		-0.80859	0.00956		-0.80859	0.00956		-0.86771	0.02418		-0.80859	0.00956		-0.86166	0.05835		-0.80859	0.00956		-0.87265	0.00759		-0.87199	0.01674		-0.78	0.01297
-1.19023	0.0384		-1.24419	0.01899		-0.80459	0.00959		-0.80459	0.00959		-0.86371	0.02462		-0.80459	0.00959		-0.85866	0.05897		-0.80459	0.00959		-0.86965	0.00761		-0.86899	0.01664		-0.776	0.01404
-1.18723	0.03857		-1.24119	0.01884		-0.80159	0.00957		-0.80159	0.00957		-0.86071	0.02506		-0.80159	0.00957		-0.85566	0.05965		-0.80159	0.00957		-0.86665	0.00764		-0.86599	0.01654		-0.773	0.01507
-1.18423	0.03877		-1.23719	0.01883		-0.79759	0.0095		-0.79759	0.0095		-0.85771	0.0255		-0.79759	0.0095		-0.85266	0.06038		-0.79759	0.0095		-0.86365	0.00767		-0.86299	0.01647		-0.77	0.01592
-1.18023	0.03902		-1.23319	0.01897		-0.79459	0.0094		-0.79459	0.0094		-0.85471	0.02594		-0.79459	0.0094		-0.84966	0.06115		-0.79459	0.0094		-0.86065	0.00769		-0.85899	0.01643		-0.766	0.01651
-1.17723	0.03924		-1.23019	0.01917		-0.79059	0.00928		-0.79059	0.00928		-0.85171	0.0264		-0.79059	0.00928		-0.84666	0.06202		-0.79059	0.00928		-0.85765	0.00772		-0.85599	0.01641		-0.763	0.01684
-1.17323	0.03944		-1.22619	0.01932		-0.78659	0.00916		-0.78659	0.00916		-0.84871	0.02686		-0.78659	0.00916		-0.84366	0.06302		-0.78659	0.00916		-0.85465	0.00776		-0.85299	0.01638		-0.759	0.01695
-1.17023	0.03961		-1.22319	0.01934		-0.78359	0.00904		-0.78359	0.00904		-0.84571	0.02733		-0.78359	0.00904		-0.84066	0.0641		-0.78359	0.00904		-0.85165	0.00779		-0.84999	0.01632		-0.756	0.01695
-1.16723	0.03975		-1.21919	0.0192		-0.77959	0.00896		-0.77959	0.00896		-0.84271	0.02782		-0.77959	0.00896		-0.83666	0.06533		-0.77959	0.00896		-0.84865	0.00783		-0.84699	0.01622		-0.752	0.0169
-1.16323	0.03991		-1.21519	0.01898		-0.77659	0.00891		-0.77659	0.00891		-0.83971	0.02833		-0.77659	0.00891		-0.83366	0.06671		-0.77659	0.00891		-0.84565	0.00787		-0.84399	0.01607		-0.749	0.01687
-1.16023	0.04014		-1.21219	0.01883		-0.77259	0.00892		-0.77259	0.00892		-0.83671	0.02885		-0.77259	0.00892		-0.83066	0.06828		-0.77259	0.00892		-0.84265	0.00791		-0.84099	0.0159		-0.745	0.01685
-1.15623	0.04042		-1.20819	0.01883		-0.76959	0.00897		-0.76959	0.00897		-0.83371	0.02938		-0.76959	0.00897		-0.82766	0.06997		-0.76959	0.00897		-0.83965	0.00796		-0.83799	0.01574		-0.742	0.01682
-1.15323	0.04075		-1.20519	0.01899		-0.76559	0.00907		-0.76559	0.00907		-0.83071	0.02994		-0.76559	0.00907		-0.82466	0.07177		-0.76559	0.00907		-0.83665	0.00802		-0.83499	0.0156		-0.738	0.01677
-1.15023	0.04108		-1.20119	0.01922		-0.76259	0.0092		-0.76259	0.0092		-0.82771	0.03054		-0.76259	0.0092		-0.82166	0.07359		-0.76259	0.0092		-0.83365	0.00809		-0.83199	0.01548		-0.735	0.0167
-1.14623	0.04134		-1.19719	0.01938		-0.75859	0.00936		-0.75859	0.00936		-0.82471	0.03116		-0.75859	0.00936		-0.81866	0.07527		-0.75859	0.00936		-0.83065	0.00817		-0.82899	0.01535		-0.731	0.01663
-1.14323	0.04159		-1.19419	0.01938		-0.75459	0.00952		-0.75459	0.00952		-0.82171	0.03182		-0.75459	0.00952		-0.81566	0.0767		-0.75459	0.00952		-0.82765	0.00826		-0.82599	0.01518		-0.728	0.0166
-1.13923	0.04181		-1.19019	0.01924		-0.75159	0.00968		-0.75159	0.00968		-0.81871	0.0325		-0.75159	0.00968		-0.81266	0.0777		-0.75159	0.00968		-0.82465	0.00837		-0.82299	0.01494		-0.724	0.01663
-1.13623	0.04208		-1.18619	0.01904		-0.74759	0.0098		-0.74759	0.0098		-0.81571	0.03324		-0.74759	0.0098		-0.80966	0.07811		-0.74759	0.0098		-0.82165	0.00849		-0.81999	0.01462		-0.721	0.01671
-1.13323	0.04243		-1.18319	0.0189		-0.74459	0.00988		-0.74459	0.00988		-0.81271	0.034		-0.74459	0.00988		-0.80666	0.07779		-0.74459	0.00988		-0.81865	0.00863		-0.81699	0.01423		-0.718	0.01679
-1.12923	0.04287		-1.17919	0.01891		-0.74059	0.00992		-0.74059	0.00992		-0.80971	0.03481		-0.74059	0.00992		-0.80366	0.07663		-0.74059	0.00992		-0.81565	0.00876		-0.81399	0.01379		-0.714	0.01683
-1.12623	0.04334		-1.17619	0.01907		-0.73759	0.0099		-0.73759	0.0099		-0.80671	0.03571		-0.73759	0.0099		-0.80066	0.07463		-0.73759	0.0099		-0.81265	0.00889		-0.81099	0.0133		-0.711	0.01683
-1.12223	0.04383		-1.17219	0.01929		-0.73359	0.00984		-0.73359	0.00984		-0.80371	0.0367		-0.73359	0.00984		-0.79666	0.0718		-0.73359	0.00984		-0.80965	0.00899		-0.80799	0.01277		-0.707	0.01681
-1.11923	0.04428		-1.16819	0.01945		-0.72959	0.00974		-0.72959	0.00974		-0.80071	0.03789		-0.72959	0.00974		-0.79366	0.0682		-0.72959	0.00974		-0.80665	0.00904		-0.80499	0.01219		-0.704	0.01679
-1.11523	0.04471		-1.16519	0.01946		-0.72659	0.00962		-0.72659	0.00962		-0.79671	0.0394		-0.72659	0.00962		-0.79066	0.06394		-0.72659	0.00962		-0.80365	0.009		-0.80199	0.01154		-0.7	0.01683
-1.11223	0.04514		-1.16119	0.01933		-0.72259	0.00949		-0.72259	0.00949		-0.79371	0.0414		-0.72259	0.00949		-0.78766	0.05912		-0.72259	0.00949		-0.80065	0.00885		-0.79899	0.01084		-0.697	0.01691
-1.10923	0.04565		-1.15719	0.01914		-0.71959	0.00937		-0.71959	0.00937		-0.79071	0.04409		-0.71959	0.00937		-0.78466	0.05396		-0.71959	0.00937		-0.79765	0.00857		-0.79599	0.01011		-0.693	0.01701
-1.10523	0.04628		-1.15419	0.01901		-0.71559	0.00928		-0.71559	0.00928		-0.78771	0.04772		-0.71559	0.00928		-0.78166	0.04861		-0.71559	0.00928		-0.79465	0.00816		-0.79299	0.00942		-0.69	0.01708
-1.10223	0.04706		-1.15019	0.01901		-0.71259	0.00924		-0.71259	0.00924		-0.78471	0.05247		-0.71259	0.00924		-0.77866	0.04336		-0.71259	0.00924		-0.79165	0.00764		-0.78999	0.0089		-0.686	0.0171
-1.09823	0.04792		-1.14719	0.01915		-0.70859	0.00924		-0.70859	0.00924		-0.78171	0.05846		-0.70859	0.00924		-0.77566	0.03851		-0.70859	0.00924		-0.78865	0.00704		-0.78699	0.00867		-0.683	0.01708
-1.09523	0.04882		-1.14319	0.01936		-0.70559	0.0093		-0.70559	0.0093		-0.77871	0.06562		-0.70559	0.0093		-0.77266	0.03439		-0.70559	0.0093		-0.78565	0.00642		-0.78399	0.00885		-0.679	0.01706
-1.09223	0.04978		-1.13919	0.01951		-0.70159	0.0094		-0.70159	0.0094		-0.77571	0.07368		-0.70159	0.0094		-0.76966	0.03129		-0.70159	0.0094		-0.78265	0.00583		-0.78099	0.00956		-0.676	0.01708
-1.08823	0.0508		-1.13619	0.01953		-0.69759	0.00954		-0.69759	0.00954		-0.77271	0.08213		-0.69759	0.00954		-0.76666	0.02946		-0.69759	0.00954		-0.77965	0.00536		-0.77799	0.01084		-0.673	0.01715
-1.08523	0.052		-1.13219	0.01941		-0.69459	0.00971		-0.69459	0.00971		-0.76971	0.09026		-0.69459	0.00971		-0.76366	0.02904		-0.69459	0.00971		-0.77665	0.00504		-0.77499	0.01266		-0.669	0.01726
-1.08123	0.05347		-1.12919	0.01923		-0.69059	0.00988		-0.69059	0.00988		-0.76671	0.09722		-0.69059	0.00988		-0.76066	0.03002		-0.69059	0.00988		-0.77365	0.00491		-0.77199	0.01494		-0.666	0.01735
-1.07823	0.05529		-1.12519	0.01909		-0.68759	0.01004		-0.68759	0.01004		-0.76371	0.10218		-0.68759	0.01004		-0.75766	0.03232		-0.68759	0.01004		-0.77065	0.00497		-0.76899	0.01753		-0.662	0.0174
-1.07523	0.05747		-1.12119	0.01907		-0.68359	0.01018		-0.68359	0.01018		-0.76071	0.10443		-0.68359	0.01018		-0.75366	0.03572		-0.68359	0.01018		-0.76765	0.00521		-0.76599	0.02026		-0.659	0.01741
-1.07123	0.05998		-1.11819	0.01918		-0.68059	0.01027		-0.68059	0.01027		-0.75771	0.10358		-0.68059	0.01027		-0.75066	0.03995		-0.68059	0.01027		-0.76465	0.00558		-0.76299	0.02293		-0.655	0.01739
-1.06823	0.06274		-1.11419	0.01938		-0.67659	0.01031		-0.67659	0.01031		-0.75471	0.09956		-0.67659	0.01031		-0.74766	0.0448		-0.67659	0.01031		-0.76165	0.00603		-0.75999	0.02538		-0.652	0.01739
-1.06423	0.06557		-1.11019	0.01955		-0.67259	0.0103		-0.67259	0.0103		-0.75171	0.09269		-0.67259	0.0103		-0.74466	0.05006		-0.67259	0.0103		-0.75865	0.0065		-0.75699	0.02742		-0.648	0.01744
-1.06123	0.06835		-1.10719	0.01961		-0.66959	0.01025		-0.66959	0.01025		-0.74871	0.0836		-0.66959	0.01025		-0.74166	0.05557		-0.66959	0.01025		-0.75565	0.00693		-0.75399	0.02896		-0.645	0.01754
-1.05823	0.0708		-1.10319	0.01952		-0.66559	0.01015		-0.66559	0.01015		-0.74571	0.07313		-0.66559	0.01015		-0.73866	0.06116		-0.66559	0.01015		-0.75265	0.00731		-0.75099	0.02994		-0.641	0.01764
-1.05423	0.07255		-1.10019	0.01935		-0.66259	0.01003		-0.66259	0.01003		-0.74271	0.06219		-0.66259	0.01003		-0.73566	0.06675		-0.66259	0.01003		-0.74965	0.00759		-0.74799	0.03034		-0.638	0.0177
-1.05123	0.07327		-1.09619	0.01918		-0.65859	0.00991		-0.65859	0.00991		-0.73971	0.05157		-0.65859	0.00991		-0.73266	0.07218		-0.65859	0.00991		-0.74665	0.00779		-0.74399	0.03025		-0.634	0.01771
-1.04723	0.07257		-1.09219	0.01911		-0.65559	0.00979		-0.65559	0.00979		-0.73671	0.04194		-0.65559	0.00979		-0.72966	0.0773		-0.65559	0.00979		-0.74365	0.00791		-0.74099	0.02977		-0.631	0.0177
-1.04423	0.07019		-1.08919	0.01919		-0.65159	0.00971		-0.65159	0.00971		-0.73371	0.03369		-0.65159	0.00971		-0.72666	0.08194		-0.65159	0.00971		-0.74065	0.00796		-0.73799	0.02904		-0.627	0.01769
-1.04123	0.06613		-1.08519	0.01938		-0.64859	0.00966		-0.64859	0.00966		-0.72971	0.02702		-0.64859	0.00966		-0.72366	0.08595		-0.64859	0.00966		-0.73765	0.00797		-0.73499	0.0282		-0.624	0.01772
-1.03723	0.06064		-1.08119	0.01958		-0.64459	0.00967		-0.64459	0.00967		-0.72671	0.02192		-0.64459	0.00967		-0.72066	0.08924		-0.64459	0.00967		-0.73465	0.00795		-0.73199	0.0274		-0.621	0.01781
-1.03423	0.05427		-1.07819	0.01968		-0.64059	0.00973		-0.64059	0.00973		-0.72371	0.01825		-0.64059	0.00973		-0.71766	0.09179		-0.64059	0.00973		-0.73065	0.00792		-0.72899	0.02668		-0.617	0.01793
-1.03023	0.04764		-1.07419	0.01963		-0.63759	0.00984		-0.63759	0.00984		-0.72071	0.01579		-0.63759	0.00984		-0.71366	0.09362		-0.63759	0.00984		-0.72765	0.00788		-0.72599	0.02607		-0.614	0.01802
-1.02723	0.04133		-1.07119	0.01946		-0.63359	0.00999		-0.63359	0.00999		-0.71771	0.01431		-0.63359	0.00999		-0.71066	0.09485		-0.63359	0.00999		-0.72465	0.00785		-0.72299	0.02556		-0.61	0.01806
-1.02423	0.0358		-1.06719	0.01925		-0.63059	0.01016		-0.63059	0.01016		-0.71471	0.0136		-0.63059	0.01016		-0.70766	0.09563		-0.63059	0.01016		-0.72165	0.00782		-0.71999	0.0251		-0.607	0.01806
-1.02023	0.03127		-1.06319	0.01914		-0.62659	0.01034		-0.62659	0.01034		-0.71171	0.01348		-0.62659	0.01034		-0.70466	0.09615		-0.62659	0.01034		-0.71865	0.0078		-0.71699	0.02467		-0.603	0.01805
-1.01723	0.02778		-1.06019	0.01918		-0.62359	0.0105		-0.62359	0.0105		-0.70871	0.01379		-0.62359	0.0105		-0.70166	0.09655		-0.62359	0.0105		-0.71565	0.00778		-0.71399	0.02427		-0.6	0.01808
-1.01323	0.02521		-1.05619	0.01937		-0.61959	0.01064		-0.61959	0.01064		-0.70571	0.01442		-0.61959	0.01064		-0.69866	0.097		-0.61959	0.01064		-0.71265	0.00777		-0.71099	0.02392		-0.596	0.01816
-1.01023	0.02342		-1.05319	0.01963		-0.61559	0.01073		-0.61559	0.01073		-0.70271	0.01527		-0.61559	0.01073		-0.69566	0.0975		-0.61559	0.01073		-0.70965	0.00776		-0.70799	0.02364		-0.593	0.01827
-1.00723	0.02225		-1.04919	0.01981		-0.61259	0.01078		-0.61259	0.01078		-0.69971	0.01629		-0.61259	0.01078		-0.69266	0.0982		-0.61259	0.01078		-0.70665	0.00776		-0.70499	0.02345		-0.589	0.01837
-1.00323	0.02156		-1.04519	0.01984		-0.60859	0.01077		-0.60859	0.01077		-0.69671	0.01739		-0.60859	0.01077		-0.68966	0.09909		-0.60859	0.01077		-0.70365	0.00776		-0.70199	0.02332		-0.586	0.01843
-1.00023	0.02125		-1.04219	0.0197		-0.60559	0.01072		-0.60559	0.01072		-0.69371	0.01856		-0.60559	0.01072		-0.68666	0.10019		-0.60559	0.01072		-0.70065	0.00776		-0.69899	0.02325		-0.582	0.01843
-0.99623	0.02117		-1.03819	0.01948		-0.60159	0.01062		-0.60159	0.01062		-0.69071	0.01976		-0.60159	0.01062		-0.68366	0.10148		-0.60159	0.01062		-0.69765	0.00776		-0.69599	0.02318		-0.579	0.01843
-0.99323	0.02121		-1.03419	0.01932		-0.59859	0.01051		-0.59859	0.01051		-0.68771	0.02096		-0.59859	0.01051		-0.68066	0.10294		-0.59859	0.01051		-0.69465	0.00776		-0.69299	0.02309		-0.576	0.01845
-0.99023	0.02127		-1.03119	0.01932		-0.59459	0.01039		-0.59459	0.01039		-0.68471	0.02214		-0.59459	0.01039		-0.67766	0.10459		-0.59459	0.01039		-0.69165	0.00776		-0.68999	0.02294		-0.572	0.01852
-0.98623	0.02127		-1.02719	0.01949		-0.59159	0.01028		-0.59159	0.01028		-0.68171	0.02331		-0.59159	0.01028		-0.67466	0.10641		-0.59159	0.01028		-0.68865	0.00776		-0.68699	0.02278		-0.569	0.01862
-0.98323	0.02121		-1.02419	0.01976		-0.58759	0.0102		-0.58759	0.0102		-0.67871	0.02447		-0.58759	0.0102		-0.67066	0.10838		-0.58759	0.0102		-0.68565	0.00777		-0.68399	0.02263		-0.565	0.01872
-0.97923	0.02119		-1.02019	0.01998		-0.58359	0.01017		-0.58359	0.01017		-0.67571	0.02562		-0.58359	0.01017		-0.66766	0.11054		-0.58359	0.01017		-0.68265	0.00777		-0.68099	0.02256		-0.562	0.01879
-0.97623	0.02121		-1.01619	0.02004		-0.58059	0.01019		-0.58059	0.01019		-0.67271	0.02676		-0.58059	0.01019		-0.66466	0.11285		-0.58059	0.01019		-0.67965	0.00777		-0.67799	0.02253		-0.558	0.01882
-0.97323	0.02134		-1.01319	0.0199		-0.57659	0.01026		-0.57659	0.01026		-0.66971	0.02791		-0.57659	0.01026		-0.66166	0.11534		-0.57659	0.01026		-0.67665	0.00777		-0.67499	0.02255		-0.555	0.01882
-0.96923	0.02158		-1.00919	0.01965		-0.57359	0.01037		-0.57359	0.01037		-0.66571	0.02907		-0.57359	0.01037		-0.65866	0.11801		-0.57359	0.01037		-0.67365	0.00777		-0.67199	0.02257		-0.551	0.01883
-0.96623	0.02191		-1.00519	0.01945		-0.56959	0.01053		-0.56959	0.01053		-0.66271	0.03026		-0.56959	0.01053		-0.65566	0.12089		-0.56959	0.01053		-0.67065	0.00777		-0.66899	0.02256		-0.548	0.01889
-0.96223	0.02242		-1.00219	0.0194		-0.56659	0.01071		-0.56659	0.01071		-0.65971	0.03149		-0.56659	0.01071		-0.65266	0.12397		-0.56659	0.01071		-0.66765	0.00778		-0.66599	0.02249		-0.544	0.01899
-0.95923	0.02328		-0.99819	0.01957		-0.56259	0.01089		-0.56259	0.01089		-0.65671	0.03277		-0.56259	0.01089		-0.64966	0.1273		-0.56259	0.01089		-0.66465	0.00778		-0.66299	0.0224		-0.541	0.0191
-0.95623	0.02487		-0.99519	0.01986		-0.55859	0.01106		-0.55859	0.01106		-0.65371	0.03411		-0.55859	0.01106		-0.64666	0.13088		-0.55859	0.01106		-0.66165	0.00778		-0.65999	0.0223		-0.537	0.01918
-0.95223	0.02783		-0.99119	0.02012		-0.55559	0.0112		-0.55559	0.0112		-0.65071	0.03552		-0.55559	0.0112		-0.64366	0.13475		-0.55559	0.0112		-0.65865	0.00778		-0.65699	0.02224		-0.534	0.01922
-0.94923	0.03302		-0.98719	0.02022		-0.55159	0.01129		-0.55159	0.01129		-0.64771	0.03702		-0.55159	0.01129		-0.64066	0.13897		-0.55159	0.01129		-0.65565	0.00778		-0.65399	0.02224		-0.53	0.01923
-0.94523	0.04154		-0.98419	0.02009		-0.54859	0.01134		-0.54859	0.01134		-0.64471	0.03864		-0.54859	0.01134		-0.63766	0.14354		-0.54859	0.01134		-0.65265	0.00778		-0.65099	0.02228		-0.527	0.01925
-0.94223	0.05466		-0.98019	0.01984		-0.54459	0.01134		-0.54459	0.01134		-0.64171	0.04041		-0.54459	0.01134		-0.63466	0.14855		-0.54459	0.01134		-0.64965	0.00778		-0.64799	0.02235		-0.524	0.01931
-0.93923	0.0738		-0.97619	0.0196		-0.54159	0.01129		-0.54159	0.01129		-0.63871	0.04233		-0.54159	0.01129		-0.63166	0.15408		-0.54159	0.01129		-0.64665	0.00778		-0.64499	0.02239		-0.52	0.01941
-0.93523	0.10028		-0.97319	0.01952		-0.53759	0.01121		-0.53759	0.01121		-0.63571	0.04448		-0.53759	0.01121		-0.62766	0.16018		-0.53759	0.01121		-0.64365	0.00778		-0.64199	0.02238		-0.517	0.01953
-0.93223	0.13512		-0.96919	0.01966		-0.53459	0.01111		-0.53459	0.01111		-0.63271	0.04688		-0.53459	0.01111		-0.62466	0.167		-0.53459	0.01111		-0.64065	0.00778		-0.63899	0.02233		-0.513	0.01962
-0.92823	0.1788		-0.96619	0.01996		-0.53059	0.01101		-0.53059	0.01101		-0.62971	0.04956		-0.53059	0.01101		-0.62166	0.17465		-0.53059	0.01101		-0.63765	0.00777		-0.63599	0.02226		-0.51	0.01968
-0.92523	0.23088		-0.96219	0.02025		-0.52659	0.01093		-0.52659	0.01093		-0.62671	0.05255		-0.52659	0.01093		-0.61866	0.18337		-0.52659	0.01093		-0.63465	0.00777		-0.63299	0.02221		-0.506	0.01972
-0.92223	0.29014		-0.95819	0.02038		-0.52359	0.01087		-0.52359	0.01087		-0.62371	0.05582		-0.52359	0.01087		-0.61566	0.19334		-0.52359	0.01087		-0.63165	0.00777		-0.62899	0.0222		-0.503	0.01975
-0.91823	0.35388		-0.95519	0.0203		-0.51959	0.01086		-0.51959	0.01086		-0.62071	0.05934		-0.51959	0.01086		-0.61266	0.2049		-0.51959	0.01086		-0.62865	0.00776		-0.62599	0.02225		-0.499	0.01981
-0.91523	0.41886		-0.95119	0.02004		-0.51659	0.0109		-0.51659	0.0109		-0.61771	0.06295		-0.51659	0.0109		-0.60966	0.21833		-0.51659	0.0109		-0.62565	0.00776		-0.62299	0.02233		-0.496	0.0199
-0.91123	0.48056		-0.94819	0.01978		-0.51259	0.01099		-0.51259	0.01099		-0.61471	0.06649		-0.51259	0.01099		-0.60666	0.23395		-0.51259	0.01099		-0.62265	0.00775		-0.61999	0.02239		-0.492	0.02
-0.90823	0.53471		-0.94419	0.01967		-0.50959	0.01112		-0.50959	0.01112		-0.61171	0.0697		-0.50959	0.01112		-0.60366	0.25205		-0.50959	0.01112		-0.61965	0.00774		-0.61699	0.02241		-0.489	0.02009
-0.90523	0.57721		-0.94019	0.01978		-0.50559	0.01128		-0.50559	0.01128		-0.60871	0.07235		-0.50559	0.01128		-0.60066	0.27245		-0.50559	0.01128		-0.61665	0.00773		-0.61399	0.0224		-0.485	0.02015
-0.90123	0.605		-0.93719	0.02006		-0.50159	0.01145		-0.50159	0.01145		-0.60571	0.07428		-0.50159	0.01145		-0.59766	0.29507		-0.50159	0.01145		-0.61365	0.00772		-0.61099	0.02233		-0.482	0.02018
-0.89823	0.61665		-0.93319	0.02037		-0.49859	0.01162		-0.49859	0.01162		-0.60271	0.07552		-0.49859	0.01162		-0.59466	0.31905		-0.49859	0.01162		-0.61065	0.00771		-0.60799	0.02228		-0.479	0.02023
-0.89423	0.61237		-0.92919	0.02054		-0.49459	0.01178		-0.49459	0.01178		-0.59871	0.07645		-0.49459	0.01178		-0.59166	0.34302		-0.49459	0.01178		-0.60765	0.0077		-0.60499	0.02227		-0.475	0.0203
-0.89123	0.59419		-0.92619	0.02049		-0.49159	0.0119		-0.49159	0.0119		-0.59571	0.07785		-0.49159	0.0119		-0.58766	0.36491		-0.49159	0.0119		-0.60465	0.00769		-0.60199	0.02231		-0.472	0.02041
-0.88823	0.56559		-0.92219	0.02027		-0.48759	0.01198		-0.48759	0.01198		-0.59271	0.08099		-0.48759	0.01198		-0.58466	0.38274		-0.48759	0.01198		-0.60165	0.00768		-0.59899	0.02241		-0.468	0.02054
-0.88423	0.53045		-0.91919	0.02		-0.48459	0.01202		-0.48459	0.01202		-0.58971	0.08752		-0.48459	0.01202		-0.58166	0.39362		-0.48459	0.01202		-0.59865	0.00766		-0.59599	0.0225		-0.465	0.02067
-0.88123	0.49285		-0.91519	0.01986		-0.48059	0.01201		-0.48059	0.01201		-0.58671	0.09931		-0.48059	0.01201		-0.57866	0.39545		-0.48059	0.01201		-0.59565	0.00765		-0.59299	0.02256		-0.461	0.02078
-0.87723	0.45587		-0.91119	0.01993		-0.47759	0.01196		-0.47759	0.01196		-0.58371	0.11801		-0.47759	0.01196		-0.57566	0.38671		-0.47759	0.01196		-0.59265	0.00763		-0.58999	0.02257		-0.458	0.02088
-0.87423	0.42176		-0.90819	0.02017		-0.47359	0.01189		-0.47359	0.01189		-0.58071	0.14473		-0.47359	0.01189		-0.57266	0.36683		-0.47359	0.01189		-0.58965	0.00761		-0.58699	0.02256		-0.454	0.02102
-0.87123	0.39213		-0.90419	0.02046		-0.46959	0.0118		-0.46959	0.0118		-0.57771	0.17935		-0.46959	0.0118		-0.56966	0.33703		-0.46959	0.0118		-0.58665	0.00759		-0.58399	0.02252		-0.451	0.02125
-0.86723	0.3668		-0.90019	0.02067		-0.46659	0.01173		-0.46659	0.01173		-0.57471	0.22035		-0.46659	0.01173		-0.56666	0.2993		-0.46659	0.01173		-0.58365	0.00757		-0.58099	0.02251		-0.447	0.02165
-0.86423	0.34596		-0.89719	0.02066		-0.46259	0.01167		-0.46259	0.01167		-0.57171	0.26449		-0.46259	0.01167		-0.56366	0.25724		-0.46259	0.01167		-0.58065	0.00754		-0.57799	0.02254		-0.444	0.02239
-0.86023	0.3288		-0.89319	0.02047		-0.45959	0.01165		-0.45959	0.01165		-0.56871	0.30743		-0.45959	0.01165		-0.56066	0.21477		-0.45959	0.01165		-0.57765	0.00752		-0.57499	0.02261		-0.44	0.02372
-0.85723	0.3147		-0.89019	0.02022		-0.45559	0.01168		-0.45559	0.01168		-0.56571	0.34395		-0.45559	0.01168		-0.55766	0.17634		-0.45559	0.01168		-0.57465	0.00749		-0.57199	0.02271		-0.437	0.02614
-0.85423	0.30285		-0.88619	0.02004		-0.45259	0.01175		-0.45259	0.01175		-0.56271	0.36915		-0.45259	0.01175		-0.55466	0.1462		-0.45259	0.01175		-0.57165	0.00746		-0.56899	0.0228		-0.433	0.03037
-0.85023	0.29284		-0.88219	0.02005		-0.44859	0.01187		-0.44859	0.01187		-0.55971	0.37943		-0.44859	0.01187		-0.55166	0.12833		-0.44859	0.01187		-0.56865	0.00742		-0.56599	0.02284		-0.43	0.03744
-0.84723	0.28406		-0.87919	0.02024		-0.44559	0.01202		-0.44559	0.01202		-0.55671	0.37317		-0.44559	0.01202		-0.54866	0.12633		-0.44559	0.01202		-0.56465	0.00739		-0.56299	0.02283		-0.427	0.04856
-0.84323	0.2765		-0.87519	0.02054		-0.44159	0.01219		-0.44159	0.01219		-0.55371	0.35117		-0.44159	0.01219		-0.54466	0.1432		-0.44159	0.01219		-0.56165	0.00735		-0.55999	0.0228		-0.423	0.06496
-0.84023	0.26976		-0.87219	0.02078		-0.43759	0.01237		-0.43759	0.01237		-0.55071	0.31655		-0.43759	0.01237		-0.54166	0.18118		-0.43759	0.01237		-0.55865	0.0073		-0.55699	0.02279		-0.42	0.08751
-0.83623	0.26384		-0.86819	0.02086		-0.43459	0.01253		-0.43459	0.01253		-0.54771	0.2742		-0.43459	0.01253		-0.53866	0.24123		-0.43459	0.01253		-0.55565	0.00726		-0.55399	0.02281		-0.416	0.11637
-0.83323	0.25852		-0.86419	0.02076		-0.43059	0.01268		-0.43059	0.01268		-0.54471	0.22992		-0.43059	0.01268		-0.53566	0.3224		-0.43059	0.01268		-0.55265	0.00721		-0.55099	0.02288		-0.413	0.15045
-0.83023	0.25342		-0.86119	0.02054		-0.42759	0.01279		-0.42759	0.01279		-0.54171	0.18961		-0.42759	0.01279		-0.53266	0.42093		-0.42759	0.01279		-0.54965	0.00715		-0.54799	0.02298		-0.409	0.18745
-0.82623	0.24893		-0.85719	0.02035		-0.42359	0.01287		-0.42359	0.01287		-0.53871	0.15858		-0.42359	0.01287		-0.52966	0.52993		-0.42359	0.01287		-0.54665	0.00709		-0.54499	0.02307		-0.406	0.22356
-0.82323	0.24464		-0.85319	0.0203		-0.42059	0.01291		-0.42059	0.01291		-0.53571	0.14089		-0.42059	0.01291		-0.52666	0.64006		-0.42059	0.01291		-0.54365	0.00702		-0.54199	0.02313		-0.402	0.25436
-0.81923	0.24035		-0.85019	0.02042		-0.41659	0.01291		-0.41659	0.01291		-0.53171	0.13952		-0.41659	0.01291		-0.52366	0.73963		-0.41659	0.01291		-0.54065	0.00694		-0.53899	0.02315		-0.399	0.27557
-0.81623	0.23626		-0.84619	0.02067		-0.41259	0.01289		-0.41259	0.01289		-0.52871	0.15593		-0.41259	0.01289		-0.52066	0.8168		-0.41259	0.01289		-0.53765	0.00685		-0.53599	0.02314		-0.395	0.28407
-0.81323	0.23238		-0.84319	0.02093		-0.40959	0.01285		-0.40959	0.01285		-0.52571	0.18992		-0.40959	0.01285		-0.51766	0.86173		-0.40959	0.01285		-0.53465	0.00676		-0.53299	0.02313		-0.392	0.2787
-0.80923	0.22871		-0.83919	0.02106		-0.40559	0.01282		-0.40559	0.01282		-0.52271	0.23948		-0.40559	0.01282		-0.51466	0.86835		-0.40559	0.01282		-0.53165	0.00664		-0.52999	0.02315		-0.388	0.26063
-0.80623	0.22503		-0.83519	0.02103		-0.40259	0.0128		-0.40259	0.0128		-0.51971	0.30066		-0.40259	0.0128		-0.51166	0.83576		-0.40259	0.0128		-0.52865	0.00652		-0.52699	0.02321		-0.385	0.23297
-0.80223	0.22156		-0.83219	0.02087		-0.39859	0.01281		-0.39859	0.01281		-0.51671	0.36769		-0.39859	0.01281		-0.50866	0.76831		-0.39859	0.01281		-0.52565	0.00637		-0.52399	0.0233		-0.382	0.20018
-0.79923	0.21809		-0.82819	0.02067		-0.39559	0.01285		-0.39559	0.01285		-0.51371	0.43325		-0.39559	0.01285		-0.50466	0.67466		-0.39559	0.01285		-0.52265	0.00619		-0.52099	0.02341		-0.378	0.16684
-0.79623	0.21462		-0.82419	0.02056		-0.39159	0.01293		-0.39159	0.01293		-0.51071	0.48938		-0.39159	0.01293		-0.50166	0.56624		-0.39159	0.01293		-0.51965	0.00599		-0.51799	0.02349		-0.375	0.13699
-0.79223	0.21114		-0.82119	0.0206		-0.38859	0.01304		-0.38859	0.01304		-0.50771	0.52882		-0.38859	0.01304		-0.49866	0.45491		-0.38859	0.01304		-0.51665	0.00576		-0.51399	0.02353		-0.371	0.11313
-0.78923	0.20787		-0.81719	0.0208		-0.38459	0.01318		-0.38459	0.01318		-0.50471	0.54612		-0.38459	0.01318		-0.49566	0.35091		-0.38459	0.01318		-0.51365	0.00548		-0.51099	0.02353		-0.368	0.09636
-0.78523	0.2044		-0.81419	0.02106		-0.38059	0.01333		-0.38059	0.01333		-0.50171	0.53884		-0.38059	0.01333		-0.49266	0.26201		-0.38059	0.01333		-0.51065	0.00517		-0.50799	0.02354		-0.364	0.08629
-0.78223	0.20119		-0.81019	0.02127		-0.37759	0.01349		-0.37759	0.01349		-0.49871	0.508		-0.37759	0.01349		-0.48966	0.19294		-0.37759	0.01349		-0.50765	0.00483		-0.50499	0.02356		-0.361	0.08149
-0.77923	0.19809		-0.80619	0.02133		-0.37359	0.01365		-0.37359	0.01365		-0.49571	0.45771		-0.37359	0.01365		-0.48666	0.14574		-0.37359	0.01365		-0.50465	0.00448		-0.50199	0.02363		-0.357	0.07996
-0.77523	0.19509		-0.80319	0.02123		-0.37059	0.01379		-0.37059	0.01379		-0.49271	0.39454		-0.37059	0.01379		-0.48366	0.12055		-0.37059	0.01379		-0.50165	0.00413		-0.49899	0.02373		-0.354	0.07966
-0.77223	0.19213		-0.79919	0.02103		-0.36659	0.01391		-0.36659	0.01391		-0.48971	0.326		-0.36659	0.01391		-0.48066	0.11639		-0.36659	0.01391		-0.49865	0.00386		-0.49599	0.02385		-0.35	0.07881
-0.76823	0.18918		-0.79619	0.02086		-0.36359	0.014		-0.36359	0.014		-0.48671	0.25912		-0.36359	0.014		-0.47766	0.13165		-0.36359	0.014		-0.49565	0.00373		-0.49299	0.02394		-0.347	0.0763
-0.76523	0.18624		-0.79219	0.02083		-0.35959	0.01406		-0.35959	0.01406		-0.48371	0.19963		-0.35959	0.01406		-0.47466	0.16458		-0.35959	0.01406		-0.49265	0.00386		-0.48999	0.024		-0.343	0.07163
-0.76223	0.18332		-0.78819	0.02096		-0.35559	0.01411		-0.35559	0.01411		-0.48071	0.15112		-0.35559	0.01411		-0.47166	0.21308		-0.35559	0.01411		-0.48965	0.0044		-0.48699	0.02403		-0.34	0.06497
-0.75823	0.1805		-0.78519	0.0212		-0.35259	0.01415		-0.35259	0.01415		-0.47771	0.11512		-0.35259	0.01415		-0.46866	0.27442		-0.35259	0.01415		-0.48665	0.00556		-0.48399	0.02405		-0.336	0.05691
-0.75523	0.17783		-0.78119	0.02146		-0.34859	0.0142		-0.34859	0.0142		-0.47471	0.09125		-0.34859	0.0142		-0.46566	0.34548		-0.34859	0.0142		-0.48365	0.00755		-0.48099	0.02408		-0.333	0.04829
-0.75123	0.17534		-0.77719	0.02161		-0.34559	0.01427		-0.34559	0.01427		-0.47171	0.07784		-0.34559	0.01427		-0.46166	0.42208		-0.34559	0.01427		-0.48065	0.01062		-0.47799	0.02415		-0.33	0.03996
-0.74823	0.17299		-0.77419	0.02157		-0.34159	0.01439		-0.34159	0.01439		-0.46871	0.07251		-0.34159	0.01439		-0.45866	0.49968		-0.34159	0.01439		-0.47765	0.01495		-0.47499	0.02425		-0.326	0.03272
-0.74523	0.17076		-0.77019	0.02139		-0.33859	0.01459		-0.33859	0.01459		-0.46471	0.07264		-0.33859	0.01459		-0.45566	0.57354		-0.33859	0.01459		-0.47465	0.0207		-0.47199	0.02435		-0.323	0.02724
-0.74123	0.16861		-0.76719	0.02118		-0.33459	0.01489		-0.33459	0.01489		-0.46171	0.07581		-0.33459	0.01489		-0.45266	0.63905		-0.33459	0.01489		-0.47165	0.02787		-0.46899	0.02443		-0.319	0.02408
-0.73823	0.16649		-0.76319	0.02107		-0.33159	0.01537		-0.33159	0.01537		-0.45871	0.07998		-0.33159	0.01537		-0.44966	0.69294		-0.33159	0.01537		-0.46865	0.0363		-0.46599	0.0245		-0.316	0.02373
-0.73423	0.16445		-0.75919	0.02114		-0.32759	0.01607		-0.32759	0.01607		-0.45571	0.08367		-0.32759	0.01607		-0.44666	0.73262		-0.32759	0.01607		-0.46565	0.04568		-0.46299	0.02453		-0.312	0.02662
-0.73123	0.16249		-0.75619	0.02137		-0.32359	0.01708		-0.32359	0.01708		-0.45271	0.08597		-0.32359	0.01708		-0.44366	0.75708		-0.32359	0.01708		-0.46265	0.05555		-0.45999	0.02456		-0.309	0.03309
-0.72823	0.16071		-0.75219	0.02167		-0.32059	0.01853		-0.32059	0.01853		-0.44971	0.0865		-0.32059	0.01853		-0.44066	0.76636		-0.32059	0.01853		-0.45965	0.06534		-0.45699	0.02461		-0.305	0.04329
-0.72423	0.15912		-0.74819	0.0219		-0.31659	0.02055		-0.31659	0.02055		-0.44671	0.08533		-0.31659	0.02055		-0.43766	0.76164		-0.31659	0.02055		-0.45665	0.0745		-0.45399	0.02469		-0.302	0.05711
-0.72123	0.15773		-0.74519	0.02193		-0.31359	0.02332		-0.31359	0.02332		-0.44371	0.08284		-0.31359	0.02332		-0.43466	0.7448		-0.31359	0.02332		-0.45365	0.08251		-0.45099	0.02481		-0.298	0.074
-0.71723	0.1565		-0.74119	0.02179		-0.30959	0.02705		-0.30959	0.02705		-0.44071	0.07959		-0.30959	0.02705		-0.43166	0.71856		-0.30959	0.02705		-0.45065	0.08901		-0.44799	0.02494		-0.295	0.09293
-0.71423	0.15538		-0.73819	0.02156		-0.30659	0.03195		-0.30659	0.03195		-0.43771	0.07617		-0.30659	0.03195		-0.42866	0.68654		-0.30659	0.03195		-0.44765	0.09381		-0.44499	0.02506		-0.291	0.11233
-0.71123	0.1543		-0.73419	0.02137		-0.30259	0.03826		-0.30259	0.03826		-0.43471	0.07313		-0.30259	0.03826		-0.42566	0.65307		-0.30259	0.03826		-0.44465	0.09676		-0.44199	0.02516		-0.288	0.13032
-0.70723	0.15326		-0.73019	0.02137		-0.29859	0.04622		-0.29859	0.04622		-0.43171	0.07092		-0.29859	0.04622		-0.42266	0.6236		-0.29859	0.04622		-0.44165	0.09787		-0.43899	0.02523		-0.285	0.14482
-0.70423	0.15234		-0.72719	0.02158		-0.29559	0.05601		-0.29559	0.05601		-0.42871	0.06983		-0.29559	0.05601		-0.41866	0.60306		-0.29559	0.05601		-0.43865	0.09716		-0.43599	0.0253		-0.281	0.154
-0.70023	0.15157		-0.72319	0.02189		-0.29159	0.06777		-0.29159	0.06777		-0.42571	0.06998		-0.29159	0.06777		-0.41566	0.59598		-0.29159	0.06777		-0.43565	0.0946		-0.43299	0.02538		-0.278	0.15664
-0.69723	0.15102		-0.72019	0.02219		-0.28859	0.08158		-0.28859	0.08158		-0.42271	0.07134		-0.28859	0.08158		-0.41266	0.60484		-0.28859	0.08158		-0.43265	0.09026		-0.42999	0.02547		-0.274	0.15239
-0.69423	0.15069		-0.71619	0.02228		-0.28459	0.09742		-0.28459	0.09742		-0.41971	0.07372		-0.28459	0.09742		-0.40966	0.62981		-0.28459	0.09742		-0.42965	0.08419		-0.42699	0.02559		-0.271	0.14197
-0.69023	0.15057		-0.71219	0.02217		-0.28159	0.11516		-0.28159	0.11516		-0.41671	0.07675		-0.28159	0.11516		-0.40666	0.66765		-0.28159	0.11516		-0.42665	0.07661		-0.42399	0.02571		-0.267	0.12696
-0.68723	0.15061		-0.70919	0.02188		-0.27759	0.13458		-0.27759	0.13458		-0.41371	0.07995		-0.27759	0.13458		-0.40366	0.71276		-0.27759	0.13458		-0.42365	0.06784		-0.42099	0.02583		-0.264	0.10967
-0.68323	0.15078		-0.70519	0.02164		-0.27459	0.15533		-0.27459	0.15533		-0.41071	0.08274		-0.27459	0.15533		-0.40066	0.7575		-0.27459	0.15533		-0.42065	0.0583		-0.41799	0.02593		-0.26	0.09278
-0.68023	0.15105		-0.70119	0.02157		-0.27059	0.177		-0.27059	0.177		-0.40771	0.0845		-0.27059	0.177		-0.39766	0.79325		-0.27059	0.177		-0.41765	0.04852		-0.41499	0.02601		-0.257	0.07889
-0.67723	0.15146		-0.69819	0.02175		-0.26659	0.19909		-0.26659	0.19909		-0.40471	0.08472		-0.26659	0.19909		-0.39466	0.81271		-0.26659	0.19909		-0.41465	0.03903		-0.41199	0.02608		-0.253	0.07024
-0.67323	0.15211		-0.69419	0.02209		-0.26359	0.22106		-0.26359	0.22106		-0.40071	0.08303		-0.26359	0.22106		-0.39166	0.81031		-0.26359	0.22106		-0.41165	0.03031		-0.40899	0.02618		-0.25	0.06848
-0.67023	0.1531		-0.69119	0.02245		-0.25959	0.24237		-0.25959	0.24237		-0.39771	0.07935		-0.25959	0.24237		-0.38866	0.78401		-0.25959	0.24237		-0.40865	0.02269		-0.40599	0.02629		-0.246	0.07439
-0.66623	0.15449		-0.68719	0.02264		-0.25659	0.26247		-0.25659	0.26247		-0.39471	0.07391		-0.25659	0.26247		-0.38566	0.73455		-0.25659	0.26247		-0.40565	0.01637		-0.40299	0.02642		-0.243	0.08782
-0.66323	0.15631		-0.68319	0.02259		-0.25259	0.28084		-0.25259	0.28084		-0.39171	0.06721		-0.25259	0.28084		-0.38266	0.66555		-0.25259	0.28084		-0.40265	0.01136		-0.39899	0.02655		-0.239	0.10769
-0.66023	0.15862		-0.68019	0.02235		-0.24959	0.29703		-0.24959	0.29703		-0.38871	0.06001		-0.24959	0.29703		-0.37866	0.58303		-0.24959	0.29703		-0.39865	0.00759		-0.39599	0.02669		-0.236	0.13205
-0.65623	0.16143		-0.67619	0.02209		-0.24559	0.31066		-0.24559	0.31066		-0.38571	0.05315		-0.24559	0.31066		-0.37566	0.49351		-0.24559	0.31066		-0.39565	0.00488		-0.39299	0.0268		-0.233	0.15834
-0.65323	0.16485		-0.67219	0.02199		-0.24159	0.32142		-0.24159	0.32142		-0.38271	0.04737		-0.24159	0.32142		-0.37266	0.40428		-0.24159	0.32142		-0.39265	0.00302		-0.38999	0.02691		-0.229	0.18374
-0.64923	0.16903		-0.66919	0.02213		-0.23859	0.32915		-0.23859	0.32915		-0.37971	0.04328		-0.23859	0.32915		-0.36966	0.32121		-0.23859	0.32915		-0.38965	0.00181		-0.38699	0.02703		-0.226	0.20557
-0.64623	0.17417		-0.66519	0.02246		-0.23459	0.33377		-0.23459	0.33377		-0.37671	0.04113		-0.23459	0.33377		-0.36666	0.24927		-0.23459	0.33377		-0.38665	0.00106		-0.38399	0.02716		-0.222	0.22175
-0.64323	0.18049		-0.66219	0.02283		-0.23159	0.33532		-0.23159	0.33532		-0.37371	0.04085		-0.23159	0.33532		-0.36366	0.19168		-0.23159	0.33532		-0.38365	0.00063913		-0.38099	0.02731		-0.219	0.23101
-0.63923	0.18806		-0.65819	0.02305		-0.22759	0.33397		-0.22759	0.33397		-0.37071	0.04211		-0.22759	0.33397		-0.36066	0.15017		-0.22759	0.33397		-0.38065	0.00045955		-0.37799	0.02747		-0.215	0.23294
-0.63623	0.19672		-0.65419	0.02302		-0.22459	0.32998		-0.22459	0.32998		-0.36771	0.04436		-0.22459	0.32998		-0.35766	0.12513		-0.22459	0.32998		-0.37765	0.00047902		-0.37499	0.02763		-0.212	0.22799
-0.63223	0.20597		-0.65119	0.02279		-0.22059	0.3237		-0.22059	0.3237		-0.36471	0.047		-0.22059	0.3237		-0.35466	0.11581		-0.22059	0.3237		-0.37465	0.00071064		-0.37199	0.02779		-0.208	0.21712
-0.62923	0.21497		-0.64719	0.0225		-0.21759	0.31555		-0.21759	0.31555		-0.36171	0.0496		-0.21759	0.31555		-0.35166	0.12066		-0.21759	0.31555		-0.37165	0.00123		-0.36899	0.02795		-0.205	0.20174
-0.62623	0.22245		-0.64319	0.02235		-0.21359	0.30599		-0.21359	0.30599		-0.35871	0.05194		-0.21359	0.30599		-0.34866	0.13743		-0.21359	0.30599		-0.36865	0.00218		-0.36599	0.02811		-0.201	0.1834
-0.62223	0.22705		-0.64019	0.02245		-0.20959	0.29545		-0.20959	0.29545		-0.35571	0.05415		-0.20959	0.29545		-0.34566	0.16311		-0.20959	0.29545		-0.36565	0.00378		-0.36299	0.02828		-0.198	0.16371
-0.61923	0.22726		-0.63619	0.02278		-0.20659	0.28437		-0.20659	0.28437		-0.35271	0.05673		-0.20659	0.28437		-0.34266	0.19476		-0.20659	0.28437		-0.36265	0.00638		-0.35999	0.02849		-0.194	0.14416
-0.61523	0.22235		-0.63319	0.02316		-0.20259	0.27314		-0.20259	0.27314		-0.34971	0.06047		-0.20259	0.27314		-0.33966	0.22882		-0.20259	0.27314		-0.35965	0.01042		-0.35699	0.02871		-0.191	0.12608
-0.61223	0.21171		-0.62919	0.02341		-0.19959	0.26207		-0.19959	0.26207		-0.34671	0.06634		-0.19959	0.26207		-0.33566	0.26193		-0.19959	0.26207		-0.35665	0.01641		-0.35399	0.02895		-0.187	0.11055
-0.60923	0.19565		-0.62519	0.02342		-0.19559	0.25141		-0.19559	0.25141		-0.34371	0.07525		-0.19559	0.25141		-0.33266	0.29129		-0.19559	0.25141		-0.35365	0.02495		-0.35099	0.02922		-0.184	0.09838
-0.60523	0.17539		-0.62219	0.02321		-0.19259	0.24132		-0.19259	0.24132		-0.34071	0.08789		-0.19259	0.24132		-0.32966	0.31455		-0.19259	0.24132		-0.35065	0.03659		-0.34799	0.02952		-0.181	0.09012
-0.60223	0.15262		-0.61819	0.02292		-0.18859	0.23193		-0.18859	0.23193		-0.33771	0.10441		-0.18859	0.23193		-0.32666	0.33061		-0.18859	0.23193		-0.34765	0.05171		-0.34499	0.02986		-0.177	0.08615
-0.59823	0.12925		-0.61519	0.02274		-0.18459	0.22326		-0.18459	0.22326		-0.33371	0.12434		-0.18459	0.22326		-0.32366	0.33908		-0.18459	0.22326		-0.34465	0.07042		-0.34199	0.03027		-0.174	0.08686
-0.59523	0.10711		-0.61119	0.02282		-0.18159	0.21534		-0.18159	0.21534		-0.33071	0.14637		-0.18159	0.21534		-0.32066	0.3405		-0.18159	0.21534		-0.34165	0.09241		-0.33899	0.03076		-0.17	0.09272
-0.59223	0.08761		-0.60719	0.02314		-0.17759	0.20814		-0.17759	0.20814		-0.32771	0.16862		-0.17759	0.20814		-0.31766	0.33601		-0.17759	0.20814		-0.33865	0.11686		-0.33599	0.03137		-0.167	0.10443
-0.58823	0.07157		-0.60419	0.02353		-0.17459	0.20163		-0.17459	0.20163		-0.32471	0.18872		-0.17459	0.20163		-0.31466	0.32702		-0.17459	0.20163		-0.33565	0.14236		-0.33299	0.03216		-0.163	0.1227
-0.58523	0.05923		-0.60019	0.02382		-0.17059	0.19576		-0.17059	0.19576		-0.32171	0.20402		-0.17059	0.19576		-0.31166	0.31556		-0.17059	0.19576		-0.33265	0.1674		-0.32999	0.03315		-0.16	0.14791
-0.58123	0.05037		-0.59619	0.0239		-0.16759	0.19048		-0.16759	0.19048		-0.31871	0.21271		-0.16759	0.19048		-0.30866	0.30302		-0.16759	0.19048		-0.32965	0.19006		-0.32699	0.03439		-0.156	0.17976
-0.57823	0.04441		-0.59319	0.02376		-0.16359	0.18575		-0.16359	0.18575		-0.31571	0.21355		-0.16359	0.18575		-0.30566	0.29096		-0.16359	0.18575		-0.32665	0.20869		-0.32399	0.03598		-0.153	0.21665
-0.57523	0.04065		-0.58919	0.02353		-0.16059	0.18153		-0.16059	0.18153		-0.31271	0.20672		-0.16059	0.18153		-0.30266	0.28039		-0.16059	0.18153		-0.32365	0.22209		-0.32099	0.03799		-0.149	0.25548
-0.57123	0.03838		-0.58619	0.02338		-0.15659	0.17778		-0.15659	0.17778		-0.30971	0.19327		-0.15659	0.17778		-0.29966	0.27201		-0.15659	0.17778		-0.32065	0.22957		-0.31799	0.0405		-0.146	0.29169
-0.56823	0.03694		-0.58219	0.02344		-0.15259	0.17448		-0.15259	0.17448		-0.30671	0.1757		-0.15259	0.17448		-0.29566	0.26579		-0.15259	0.17448		-0.31765	0.23136		-0.31499	0.04357		-0.142	0.3201
-0.56423	0.03594		-0.57819	0.02371		-0.14959	0.17161		-0.14959	0.17161		-0.30371	0.15701		-0.14959	0.17161		-0.29266	0.26145		-0.14959	0.17161		-0.31465	0.22819		-0.31199	0.04728		-0.139	0.33586
-0.56123	0.03516		-0.57519	0.02405		-0.14559	0.16914		-0.14559	0.16914		-0.30071	0.14033		-0.14559	0.16914		-0.28966	0.25822		-0.14559	0.16914		-0.31165	0.22103		-0.30899	0.05165		-0.136	0.33579
-0.55723	0.03451		-0.57119	0.02433		-0.14259	0.16705		-0.14259	0.16705		-0.29771	0.12871		-0.14259	0.16705		-0.28666	0.25509		-0.14259	0.16705		-0.30865	0.2114		-0.30599	0.05667		-0.132	0.31943
-0.55423	0.03402		-0.56719	0.02441		-0.13859	0.16535		-0.13859	0.16535		-0.29471	0.12462		-0.13859	0.16535		-0.28366	0.25124		-0.13859	0.16535		-0.30565	0.20055		-0.30299	0.06231		-0.129	0.28936
-0.55123	0.03371		-0.56419	0.02428		-0.13559	0.16402		-0.13559	0.16402		-0.29171	0.12991		-0.13559	0.16402		-0.28066	0.24635		-0.13559	0.16402		-0.30265	0.18972		-0.29999	0.06855		-0.125	0.25082
-0.54723	0.03359		-0.56019	0.02408		-0.13159	0.16304		-0.13159	0.16304		-0.28871	0.14546		-0.13159	0.16304		-0.27766	0.24043		-0.13159	0.16304		-0.29965	0.17996		-0.29699	0.07545		-0.122	0.21093
-0.54423	0.03349		-0.55719	0.02395		-0.12859	0.16238		-0.12859	0.16238		-0.28571	0.17178		-0.12859	0.16238		-0.27466	0.23417		-0.12859	0.16238		-0.29665	0.1723		-0.29399	0.08317		-0.118	0.17737
-0.54023	0.03337		-0.55319	0.02399		-0.12459	0.16198		-0.12459	0.16198		-0.28271	0.20842		-0.12459	0.16198		-0.27166	0.22864		-0.12459	0.16198		-0.29365	0.16749		-0.29099	0.09222		-0.115	0.15728
-0.53723	0.03308		-0.54919	0.02423		-0.12059	0.16179		-0.12059	0.16179		-0.27971	0.25443		-0.12059	0.16179		-0.26866	0.22475		-0.12059	0.16179		-0.29065	0.16606		-0.28799	0.1034		-0.111	0.15642
-0.53423	0.03269		-0.54619	0.02455		-0.11759	0.16169		-0.11759	0.16169		-0.27671	0.3079		-0.11759	0.16169		-0.26566	0.22349		-0.11759	0.16169		-0.28765	0.16842		-0.28399	0.11802		-0.108	0.17844
-0.53023	0.03226		-0.54219	0.0248		-0.11359	0.16157		-0.11359	0.16157		-0.27371	0.36631		-0.11359	0.16157		-0.26266	0.22498		-0.11359	0.16157		-0.28465	0.17445		-0.28099	0.1376		-0.104	0.22453
-0.52723	0.03189		-0.53919	0.02489		-0.11059	0.1613		-0.11059	0.1613		-0.27071	0.42607		-0.11059	0.1613		-0.25966	0.2291		-0.11059	0.1613		-0.28165	0.18388		-0.27799	0.16404		-0.101	0.29287
-0.52323	0.03165		-0.53519	0.02481		-0.10659	0.16071		-0.10659	0.16071		-0.26671	0.48312		-0.10659	0.16071		-0.25666	0.23471		-0.10659	0.16071		-0.27865	0.19585		-0.27499	0.199		-0.097	0.37857
-0.52023	0.03155		-0.53119	0.02464		-0.10359	0.15964		-0.10359	0.15964		-0.26371	0.5331		-0.10359	0.15964		-0.25266	0.24056		-0.10359	0.15964		-0.27565	0.20892		-0.27199	0.244		-0.094	0.474
-0.51723	0.03151		-0.52819	0.02454		-0.09959	0.15794		-0.09959	0.15794		-0.26071	0.57157		-0.09959	0.15794		-0.24966	0.245		-0.09959	0.15794		-0.27265	0.22155		-0.26899	0.2991		-0.09	0.56973
-0.51323	0.0314		-0.52419	0.02461		-0.09559	0.15548		-0.09559	0.15548		-0.25771	0.59519		-0.09559	0.15548		-0.24666	0.24656		-0.09559	0.15548		-0.26965	0.23234		-0.26599	0.36378		-0.087	0.65613
-0.51023	0.03122		-0.52019	0.02483		-0.09259	0.15215		-0.09259	0.15215		-0.25471	0.60174		-0.09259	0.15215		-0.24366	0.2441		-0.09259	0.15215		-0.26665	0.23986		-0.26299	0.43597		-0.084	0.72533
-0.50623	0.03093		-0.51719	0.02513		-0.08859	0.14787		-0.08859	0.14787		-0.25171	0.5909		-0.08859	0.14787		-0.24066	0.23698		-0.08859	0.14787		-0.26365	0.24301		-0.25999	0.51244		-0.08	0.77197
-0.50323	0.03058		-0.51319	0.02537		-0.08559	0.14261		-0.08559	0.14261		-0.24871	0.56392		-0.08559	0.14261		-0.23766	0.22536		-0.08559	0.14261		-0.26065	0.24133		-0.25699	0.58883		-0.077	0.79491
-0.50023	0.03028		-0.51019	0.02548		-0.08159	0.13639		-0.08159	0.13639		-0.24571	0.52353		-0.08159	0.13639		-0.23466	0.21015		-0.08159	0.13639		-0.25765	0.23483		-0.25399	0.66045		-0.073	0.79524
-0.49623	0.03005		-0.50619	0.02544		-0.07859	0.12924		-0.07859	0.12924		-0.24271	0.47353		-0.07859	0.12924		-0.23166	0.19289		-0.07859	0.12924		-0.25465	0.22388		-0.25099	0.72231		-0.07	0.77608
-0.49323	0.02993		-0.50219	0.02532		-0.07459	0.12126		-0.07459	0.12126		-0.23971	0.41799		-0.07459	0.12126		-0.22866	0.17533		-0.07459	0.12126		-0.25165	0.20935		-0.24799	0.76998		-0.066	0.74089
-0.48923	0.02985		-0.49919	0.02525		-0.07159	0.11258		-0.07159	0.11258		-0.23671	0.36091		-0.07159	0.11258		-0.22566	0.15932		-0.07159	0.11258		-0.24865	0.19189		-0.24499	0.79979		-0.063	0.69182
-0.48623	0.02975		-0.49519	0.02532		-0.06759	0.10333		-0.06759	0.10333		-0.23371	0.30576		-0.06759	0.10333		-0.22266	0.14645		-0.06759	0.10333		-0.24565	0.17249		-0.24199	0.80939		-0.059	0.63103
-0.48323	0.0296		-0.49119	0.02552		-0.06359	0.09371		-0.06359	0.09371		-0.23071	0.25493		-0.06359	0.09371		-0.21966	0.13764		-0.06359	0.09371		-0.24265	0.15194		-0.23899	0.79768		-0.056	0.56042
-0.47923	0.02938		-0.48819	0.02579		-0.06059	0.0839		-0.06059	0.0839		-0.22771	0.21005		-0.06059	0.0839		-0.21666	0.13318		-0.06059	0.0839		-0.23965	0.13108		-0.23599	0.76546		-0.052	0.48229
-0.47623	0.02911		-0.48419	0.02601		-0.05659	0.0741		-0.05659	0.0741		-0.22471	0.17188		-0.05659	0.0741		-0.21266	0.13249		-0.05659	0.0741		-0.23665	0.11057		-0.23299	0.71515		-0.049	0.40039
-0.47223	0.02889		-0.48119	0.02613		-0.05359	0.0645		-0.05359	0.0645		-0.22171	0.14052		-0.05359	0.0645		-0.20966	0.13443		-0.05359	0.0645		-0.23265	0.09103		-0.22999	0.65064		-0.045	0.31922
-0.46923	0.02868		-0.47719	0.02612		-0.04959	0.0553		-0.04959	0.0553		-0.21871	0.11545		-0.04959	0.0553		-0.20666	0.13747		-0.04959	0.0553		-0.22965	0.07301		-0.22699	0.57693		-0.042	0.24345
-0.46623	0.02854		-0.47319	0.02604		-0.04659	0.04665		-0.04659	0.04665		-0.21571	0.09587		-0.04659	0.04665		-0.20366	0.14004		-0.04659	0.04665		-0.22665	0.05696		-0.22399	0.49944		-0.039	0.17705
-0.46223	0.02842		-0.47019	0.02601		-0.04259	0.0387		-0.04259	0.0387		-0.21271	0.081		-0.04259	0.0387		-0.20066	0.14085		-0.04259	0.0387		-0.22365	0.0432		-0.22099	0.42372		-0.035	0.12246
-0.45923	0.0283		-0.46619	0.02608		-0.03859	0.03154		-0.03859	0.03154		-0.20971	0.06989		-0.03859	0.03154		-0.19766	0.13911		-0.03859	0.03154		-0.22065	0.03194		-0.21799	0.35463		-0.032	0.08041
-0.45523	0.02815		-0.46319	0.02627		-0.03559	0.02524		-0.03559	0.02524		-0.20671	0.06173		-0.03559	0.02524		-0.19466	0.13468		-0.03559	0.02524		-0.21765	0.02326		-0.21499	0.29562		-0.028	0.05004
-0.45223	0.02799		-0.45919	0.02654		-0.03159	0.01981		-0.03159	0.01981		-0.20271	0.05582		-0.03159	0.01981		-0.19166	0.12791		-0.03159	0.01981		-0.21465	0.01714		-0.21199	0.24935		-0.025	0.02948
-0.44923	0.02784		-0.45519	0.02676		-0.02859	0.01524		-0.02859	0.01524		-0.19971	0.05159		-0.02859	0.01524		-0.18866	0.11957		-0.02859	0.01524		-0.21165	0.01357		-0.20899	0.21693		-0.021	0.01643
-0.44523	0.0277		-0.45219	0.02688		-0.02459	0.01149		-0.02459	0.01149		-0.19671	0.04863		-0.02459	0.01149		-0.18566	0.11047		-0.02459	0.01149		-0.20865	0.01255		-0.20599	0.19879		-0.018	0.00866
-0.44223	0.0276		-0.44819	0.02689		-0.02159	0.00849		-0.02159	0.00849		-0.19371	0.04661		-0.02159	0.00849		-0.18266	0.10136		-0.02159	0.00849		-0.20565	0.01419		-0.20299	0.19425		-0.014	0.00431
-0.43823	0.02752		-0.44419	0.02684		-0.01759	0.00613		-0.01759	0.00613		-0.19071	0.04529		-0.01759	0.00613		-0.17966	0.09268		-0.01759	0.00613		-0.20265	0.01869		-0.19999	0.20256		-0.011	0.00203
-0.43523	0.02742		-0.44119	0.02683		-0.01459	0.00433		-0.01459	0.00433		-0.18771	0.04446		-0.01459	0.00433		-0.17666	0.0846		-0.01459	0.00433		-0.19965	0.02635		-0.19699	0.22252		-0.007	0.0009
-0.43223	0.02727		-0.43719	0.02692		-0.01059	0.00299		-0.01059	0.00299		-0.18471	0.04396		-0.01059	0.00299		-0.17366	0.07704		-0.01059	0.00299		-0.19665	0.03749		-0.19399	0.25253		-0.004	0.000378571
-0.42823	0.02711		-0.43419	0.02712		-0.00659	0.00202		-0.00659	0.00202		-0.18171	0.04358		-0.00659	0.00202		-0.16966	0.06982		-0.00659	0.00202		-0.19365	0.05241		-0.19099	0.29089		0	0.000157143
-0.42523	0.02692		-0.43019	0.02737		-0.00359	0.00133		-0.00359	0.00133		-0.17871	0.04316		-0.00359	0.00133		-0.16666	0.06278		-0.00359	0.00133		-0.19065	0.07127		-0.18799	0.33508		0.003	7.71429e-05
-0.42123	0.02678		-0.42619	0.02758		0.00041	0.000858		0.00041	0.000858		-0.17571	0.04247		0.00041	0.000858		-0.16366	0.05589		0.00041	0.000858		-0.18765	0.09409		-0.18499	0.38249		0.007	8e-05
-0.41823	0.02668		-0.42319	0.0277		0.00341	0.000539		0.00341	0.000539		-0.17271	0.04136		0.00341	0.000539		-0.16066	0.0492		0.00341	0.000539		-0.18465	0.12077		-0.18199	0.42996		0.01	0.000162857
-0.41523	0.02662		-0.41919	0.02771		0.00741	0.000330667		0.00741	0.000330667		-0.16971	0.03966		0.00741	0.000330667		-0.15766	0.04288		0.00741	0.000330667		-0.18165	0.15123		-0.17899	0.47462		0.013	0.000378571
-0.41123	0.02658		-0.41519	0.02768		0.01041	0.000197667		0.01041	0.000197667		-0.16671	0.03734		0.01041	0.000197667		-0.15466	0.03711		0.01041	0.000197667		-0.17865	0.18547		-0.17599	0.51385		0.017	0.000858571
-0.40823	0.02654		-0.41219	0.02771		0.01441	0.000115		0.01441	0.000115		-0.16371	0.03441		0.01441	0.000115		-0.15166	0.03203		0.01441	0.000115		-0.17565	0.22381		-0.17299	0.54559		0.02	0.00185
-0.40423	0.02644		-0.40819	0.02784		0.01841	6.53333e-05		0.01841	6.53333e-05		-0.16071	0.03099		0.01841	6.53333e-05		-0.14866	0.02775		0.01841	6.53333e-05		-0.17265	0.26682		-0.16899	0.56896		0.024	0.00374
-0.40123	0.02627		-0.40519	0.02807		0.02141	3.6e-05		0.02141	3.6e-05		-0.15771	0.02729		0.02141	3.6e-05		-0.14566	0.02432		0.02141	3.6e-05		-0.16965	0.31534		-0.16599	0.58418		0.027	0.00716
-0.39823	0.02607		-0.40119	0.02833		0.02541	1.93333e-05		0.02541	1.93333e-05		-0.15471	0.02359		0.02541	1.93333e-05		-0.14266	0.02173		0.02541	1.93333e-05		-0.16665	0.37005		-0.16299	0.59212		0.031	0.01293
-0.39423	0.02586		-0.39719	0.02854		0.02841	1e-05		0.02841	1e-05		-0.15171	0.02015		0.02841	1e-05		-0.13966	0.01992		0.02841	1e-05		-0.16365	0.43137		-0.15999	0.59444		0.034	0.02202
-0.39123	0.02572		-0.39419	0.02865		0.03241	5e-06		0.03241	5e-06		-0.14871	0.01722		0.03241	5e-06		-0.13666	0.01886		0.03241	5e-06		-0.16065	0.49859		-0.15699	0.59302		0.038	0.03541
-0.38723	0.02566		-0.39019	0.02872		0.03541	2.33333e-06		0.03541	2.33333e-06		-0.14571	0.01498		0.03541	2.33333e-06		-0.13366	0.01854		0.03541	2.33333e-06		-0.15765	0.56991		-0.15399	0.58982		0.041	0.05376
-0.38423	0.02564		-0.38719	0.02886		0.03941	1e-06		0.03941	1e-06		-0.14271	0.01353		0.03941	1e-06		-0.13066	0.01895		0.03941	1e-06		-0.15465	0.64213		-0.15099	0.5865		0.045	0.0771
-0.38123	0.02566		-0.38319	0.02918		0.04241	3.33333e-07		0.04241	3.33333e-07		-0.13971	0.01287		0.04241	3.33333e-07		-0.12666	0.02014		0.04241	3.33333e-07		-0.15165	0.71084		-0.14799	0.58409		0.048	0.10448
-0.37723	0.02566		-0.37919	0.02978		0.04641	1.16206e-16		0.04641	1.16206e-16		-0.13571	0.01296		0.04641	1.16206e-16		-0.12366	0.02208		0.04641	1.16206e-16		-0.14865	0.77106		-0.14499	0.58349		0.052	0.1339
-0.37423	0.02558		-0.37619	0.03066		0.05041	1.16206e-16		0.05041	1.16206e-16		-0.13271	0.01367		0.05041	1.16206e-16		-0.12066	0.02475		0.05041	1.16206e-16		-0.14565	0.81847		-0.14199	0.58462		0.055	0.16248
-0.37023	0.02543		-0.37219	0.03181		0.05341	1.16206e-16		0.05341	1.16206e-16		-0.12971	0.0149		0.05341	1.16206e-16		-0.11766	0.02803		0.05341	1.16206e-16		-0.14265	0.84956		-0.13899	0.58717		0.058	0.18696
-0.36723	0.02523		-0.36819	0.03317		0.05741	3.33333e-07		0.05741	3.33333e-07		-0.12671	0.01654		0.05741	3.33333e-07		-0.11466	0.03172		0.05741	3.33333e-07		-0.13965	0.86283		-0.13599	0.59012		0.062	0.20445
-0.36423	0.02502		-0.36519	0.03478		0.06041	1e-06		0.06041	1e-06		-0.12371	0.01849		0.06041	1e-06		-0.11166	0.03555		0.06041	1e-06		-0.13665	0.85873		-0.13299	0.59217		0.065	0.2131
-0.36023	0.02488		-0.36119	0.03669		0.06441	2.33333e-06		0.06441	2.33333e-06		-0.12071	0.02068		0.06441	2.33333e-06		-0.10866	0.03915		0.06441	2.33333e-06		-0.13365	0.83998		-0.12999	0.5916		0.069	0.21252
-0.35723	0.0248		-0.35819	0.03892		0.06741	5.33333e-06		0.06741	5.33333e-06		-0.11771	0.02304		0.06741	5.33333e-06		-0.10566	0.04218		0.06741	5.33333e-06		-0.13065	0.81073		-0.12699	0.5867		0.072	0.20377
-0.35323	0.0248		-0.35419	0.04144		0.07141	1.1e-05		0.07141	1.1e-05		-0.11471	0.0255		0.07141	1.1e-05		-0.10266	0.04432		0.07141	1.1e-05		-0.12765	0.77556		-0.12399	0.57625		0.076	0.18906
-0.35023	0.02486		-0.35019	0.04413		0.07541	2.23333e-05		0.07541	2.23333e-05		-0.11171	0.02796		0.07541	2.23333e-05		-0.09966	0.04538		0.07541	2.23333e-05		-0.12465	0.73911		-0.12099	0.55944		0.079	0.17096
-0.34723	0.0249		-0.34719	0.04686		0.07841	4.4e-05		0.07841	4.4e-05		-0.10871	0.0303		0.07841	4.4e-05		-0.09666	0.04527		0.07841	4.4e-05		-0.12165	0.70497		-0.11799	0.53624		0.083	0.15215
-0.34323	0.0249		-0.34319	0.04941		0.08241	8.4e-05		0.08241	8.4e-05		-0.10571	0.03236		0.08241	8.4e-05		-0.09366	0.04406		0.08241	8.4e-05		-0.11865	0.67564		-0.11499	0.50753		0.086	0.13491
-0.34023	0.0248		-0.33919	0.0517		0.08541	0.000156		0.08541	0.000156		-0.10271	0.03396		0.08541	0.000156		-0.09066	0.04193		0.08541	0.000156		-0.11565	0.65215		-0.11199	0.47457		0.09	0.12115
-0.33623	0.02463		-0.33619	0.05373		0.08941	0.000282		0.08941	0.000282		-0.09971	0.03496		0.08941	0.000282		-0.08666	0.03916		0.08941	0.000282		-0.11265	0.6346		-0.10899	0.4394		0.093	0.1124
-0.33323	0.02443		-0.33219	0.05556		0.09241	0.000497333		0.09241	0.000497333		-0.09671	0.03526		0.09241	0.000497333		-0.08366	0.03609		0.09241	0.000497333		-0.10965	0.62234		-0.10599	0.40366		0.097	0.10978
-0.33023	0.02422		-0.32919	0.05724		0.09641	0.000855333		0.09641	0.000855333		-0.09371	0.03488		0.09641	0.000855333		-0.08066	0.03303		0.09641	0.000855333		-0.10665	0.61433		-0.10299	0.36845		0.1	0.11398
-0.32623	0.02412		-0.32519	0.0588		0.09941	0.00144		0.09941	0.00144		-0.09071	0.03393		0.09941	0.00144		-0.07766	0.03025		0.09941	0.00144		-0.10365	0.60931		-0.09999	0.33462		0.104	0.12483
-0.32323	0.02408		-0.32119	0.0602		0.10341	0.00235		0.10341	0.00235		-0.08771	0.03269		0.10341	0.00235		-0.07466	0.02801		0.10341	0.00235		-0.10065	0.60585		-0.09699	0.302		0.107	0.14118
-0.31923	0.02414		-0.31819	0.06138		0.10741	0.00375		0.10741	0.00375		-0.08471	0.03151		0.10741	0.00375		-0.07166	0.02644		0.10741	0.00375		-0.09765	0.60258		-0.09399	0.27017		0.11	0.16091
-0.31623	0.02423		-0.31419	0.06238		0.11041	0.00585		0.11041	0.00585		-0.08171	0.03075		0.11041	0.00585		-0.06866	0.02569		0.11041	0.00585		-0.09465	0.59788		-0.09099	0.23867		0.114	0.18117
-0.31323	0.02431		-0.31019	0.06321		0.11441	0.0089		0.11441	0.0089		-0.07871	0.03077		0.11441	0.0089		-0.06566	0.02586		0.11441	0.0089		-0.09165	0.59013		-0.08799	0.20714		0.117	0.19911
-0.30923	0.02429		-0.30719	0.06397		0.11741	0.01324		0.11741	0.01324		-0.07571	0.03173		0.11741	0.01324		-0.06266	0.02697		0.11741	0.01324		-0.08865	0.57807		-0.08499	0.17583		0.121	0.21238
-0.30623	0.02418		-0.30319	0.06472		0.12141	0.01923		0.12141	0.01923		-0.07271	0.03363		0.12141	0.01923		-0.05966	0.02904		0.12141	0.01923		-0.08565	0.56065		-0.08199	0.14534		0.124	0.22004
-0.30223	0.02398		-0.30019	0.06545		0.12441	0.0273		0.12441	0.0273		-0.06871	0.03626		0.12441	0.0273		-0.05666	0.03198		0.12441	0.0273		-0.08265	0.53731		-0.07899	0.11645		0.128	0.22254
-0.29923	0.02373		-0.29619	0.06615		0.12841	0.03792		0.12841	0.03792		-0.06571	0.0392		0.12841	0.03792		-0.05366	0.03565		0.12841	0.03792		-0.07965	0.50805		-0.07599	0.09013		0.131	0.22155
-0.29623	0.02353		-0.29219	0.06677		0.13241	0.05151		0.13241	0.05151		-0.06271	0.04198		0.13241	0.05151		-0.05066	0.03976		0.13241	0.05151		-0.07665	0.4736		-0.07299	0.06726		0.135	0.2193
-0.29223	0.02341		-0.28919	0.0673		0.13541	0.0685		0.13541	0.0685		-0.05971	0.04407		0.13541	0.0685		-0.04766	0.04396		0.13541	0.0685		-0.07365	0.43494		-0.06999	0.04829		0.138	0.21769
-0.28923	0.02341		-0.28519	0.06775		0.13941	0.08921		0.13941	0.08921		-0.05671	0.04507		0.13941	0.08921		-0.04366	0.04781		0.13941	0.08921		-0.07065	0.39309		-0.06699	0.03331		0.142	0.21764
-0.28523	0.02353		-0.28219	0.0682		0.14241	0.11384		0.14241	0.11384		-0.05371	0.04474		0.14241	0.11384		-0.04066	0.05082		0.14241	0.11384		-0.06765	0.34953		-0.06399	0.02204		0.145	0.21885
-0.28223	0.02369		-0.27819	0.06863		0.14641	0.14243		0.14641	0.14243		-0.05071	0.04308		0.14641	0.14243		-0.03766	0.05263		0.14641	0.14243		-0.06365	0.30524		-0.06099	0.01399		0.149	0.21993
-0.27923	0.02382		-0.27419	0.06906		0.14941	0.17482		0.14941	0.17482		-0.04771	0.04024		0.14941	0.17482		-0.03466	0.05293		0.14941	0.17482		-0.06065	0.26137		-0.05799	0.0085		0.152	0.21921
-0.27523	0.02382		-0.27119	0.06943		0.15341	0.21063		0.15341	0.21063		-0.04471	0.03656		0.15341	0.21063		-0.03166	0.05165		0.15341	0.21063		-0.05765	0.21906		-0.05399	0.00495		0.155	0.21543
-0.27223	0.02367		-0.26719	0.06974		0.15641	0.24925		0.15641	0.24925		-0.04171	0.03243		0.15641	0.24925		-0.02866	0.04889		0.15641	0.24925		-0.05465	0.17922		-0.05099	0.00276		0.159	0.2083
-0.26823	0.02338		-0.26319	0.06998		0.16041	0.28988		0.16041	0.28988		-0.03871	0.02823		0.16041	0.28988		-0.02566	0.04492		0.16041	0.28988		-0.05165	0.14281		-0.04799	0.00147		0.162	0.19876
-0.26523	0.02306		-0.26019	0.07019		0.16441	0.33153		0.16441	0.33153		-0.03571	0.0243		0.16441	0.33153		-0.02266	0.04015		0.16441	0.33153		-0.04865	0.11048		-0.04499	0.00075011		0.166	0.18903
-0.26123	0.02279		-0.25619	0.07043		0.16741	0.37304		0.16741	0.37304		-0.03271	0.02088		0.16741	0.37304		-0.01966	0.03502		0.16741	0.37304		-0.04565	0.08289		-0.04199	0.00036618		0.169	0.18231
-0.25823	0.02269		-0.25319	0.07079		0.17141	0.41318		0.17141	0.41318		-0.02971	0.01811		0.17141	0.41318		-0.01666	0.02992		0.17141	0.41318		-0.04265	0.06013		-0.03899	0.00017096		0.173	0.18245
-0.25523	0.02277		-0.24919	0.0714		0.17441	0.4507		0.17441	0.4507		-0.02671	0.01605		0.17441	0.4507		-0.01366	0.0252		0.17441	0.4507		-0.03965	0.04211		-0.03599	7.633e-05		0.176	0.19381
-0.25123	0.02302		-0.24519	0.07264		0.17841	0.4844		0.17841	0.4844		-0.02371	0.01469		0.17841	0.4844		-0.01066	0.02106		0.17841	0.4844		-0.03665	0.02842		-0.03299	3.26e-05		0.18	0.221
-0.24823	0.02331		-0.24219	0.07519		0.18141	0.51314		0.18141	0.51314		-0.02071	0.01401		0.18141	0.51314		-0.00766	0.01758		0.18141	0.51314		-0.03365	0.01846		-0.02999	1.331e-05		0.183	0.26851
-0.24423	0.02353		-0.23819	0.08029		0.18541	0.5359		0.18541	0.5359		-0.01771	0.01393		0.18541	0.5359		-0.00366	0.01478		0.18541	0.5359		-0.03065	0.01154		-0.02699	5.2e-06		0.187	0.33995
-0.24123	0.02355		-0.23419	0.08991		0.18941	0.55193		0.18941	0.55193		-0.01471	0.01437		0.18941	0.55193		-0.00066	0.01256		0.18941	0.55193		-0.02765	0.00692		-0.02399	1.94e-06		0.19	0.43695
-0.23823	0.02332		-0.23119	0.10683		0.19241	0.56067		0.19241	0.56067		-0.01171	0.01524		0.19241	0.56067		0.00234	0.01087		0.19241	0.56067		-0.02465	0.00399		-0.02099	6.9e-07		0.194	0.55759
-0.23423	0.02293		-0.22719	0.13459		0.19641	0.56186		0.19641	0.56186		-0.00871	0.01643		0.19641	0.56186		0.00534	0.0096		0.19641	0.56186		-0.02165	0.0022		-0.01799	2.4e-07		0.197	0.69539
-0.23123	0.02252		-0.22419	0.1768		0.19941	0.55551		0.19941	0.55551		-0.00571	0.01781		0.19941	0.55551		0.00834	0.00862		0.19941	0.55551		-0.01865	0.00117		-0.01499	8e-08		0.201	0.83882
-0.22723	0.02222		-0.22019	0.23679		0.20341	0.54193		0.20341	0.54193		-0.00171	0.01923		0.20341	0.54193		0.01134	0.00788		0.20341	0.54193		-0.01565	0.00059252		-0.01199	2e-08		0.204	0.97249
-0.22423	0.02218		-0.21619	0.31545		0.20641	0.52173		0.20641	0.52173		0.00129	0.02055		0.20641	0.52173		0.01434	0.00733		0.20641	0.52173		-0.01265	0.00028822		-0.00899	1e-08		0.207	1.07956
-0.22123	0.02238		-0.21319	0.41089		0.21041	0.49571		0.21041	0.49571		0.00429	0.02163		0.21041	0.49571		0.01734	0.0069		0.21041	0.49571		-0.00965	0.00013436		-0.00599	0		0.211	1.14406
-0.21723	0.02279		-0.20919	0.51759		0.21341	0.46488		0.21341	0.46488		0.00729	0.02233		0.21341	0.46488		0.02034	0.0066		0.21341	0.46488		-0.00665	5.997e-05		-0.00299	0		0.214	1.15724
-0.21423	0.02318		-0.20619	0.62619		0.21741	0.4304		0.21741	0.4304		0.01029	0.02257		0.21741	0.4304		0.02334	0.00639		0.21741	0.4304		-0.00365	2.576e-05		8.58e-06	0		0.218	1.11631
-0.21023	0.02341		-0.20219	0.7256		0.22141	0.3935		0.22141	0.3935		0.01329	0.02235		0.22141	0.3935		0.02634	0.00627		0.22141	0.3935		-0.0006485	1.096e-05		0.00301	0		0.221	1.02783
-0.20723	0.02334		-0.19819	0.80521		0.22441	0.35539		0.22441	0.35539		0.01629	0.02168		0.22441	0.35539		0.02934	0.00628		0.22441	0.35539		0.00235	5.48e-06		0.00601	0		0.225	0.90466
-0.20423	0.02297		-0.19519	0.85691		0.22841	0.31719		0.22841	0.31719		0.01929	0.02066		0.22841	0.31719		0.03234	0.00638		0.22841	0.31719		0.00535	5.23e-06		0.00901	0		0.228	0.763
-0.20023	0.02244		-0.19119	0.87749		0.23141	0.27994		0.23141	0.27994		0.02229	0.01939		0.23141	0.27994		0.03534	0.00662		0.23141	0.27994		0.00835	9.98e-06		0.01201	0		0.232	0.61901
-0.19723	0.02193		-0.18719	0.86849		0.23541	0.24449		0.23541	0.24449		0.02529	0.01803		0.23541	0.24449		0.03934	0.00699		0.23541	0.24449		0.01135	2.313e-05		0.01501	0		0.235	0.48587
-0.19323	0.02167		-0.18419	0.83577		0.23841	0.21153		0.23841	0.21153		0.02829	0.01673		0.23841	0.21153		0.04234	0.0075		0.23841	0.21153		0.01435	5.343e-05		0.01801	0		0.239	0.37186
-0.19023	0.02173		-0.18019	0.78739		0.24241	0.18154		0.24241	0.18154		0.03129	0.01568		0.24241	0.18154		0.04534	0.00814		0.24241	0.18154		0.01735	0.00011865		0.02101	0		0.242	0.28045
-0.18723	0.02212		-0.17719	0.73172		0.24541	0.1548		0.24541	0.1548		0.03429	0.01503		0.24541	0.1548		0.04834	0.0089		0.24541	0.1548		0.02035	0.00025225		0.02401	0		0.246	0.21115
-0.18323	0.02265		-0.17319	0.67584		0.24941	0.13142		0.24941	0.13142		0.03729	0.01493		0.24941	0.13142		0.05134	0.00973		0.24941	0.13142		0.02335	0.00051248		0.02701	0		0.249	0.16102
-0.18023	0.02312		-0.16919	0.6247		0.25341	0.11134		0.25341	0.11134		0.04029	0.01553		0.25341	0.11134		0.05434	0.01057		0.25341	0.11134		0.02635	0.00099552		0.03001	1e-08		0.252	0.12595
-0.17623	0.0233		-0.16619	0.58135		0.25641	0.0944		0.25641	0.0944		0.04329	0.01692		0.25641	0.0944		0.05734	0.01135		0.25641	0.0944		0.02935	0.00185		0.03301	2e-08		0.256	0.10199
-0.17323	0.02312		-0.16219	0.54704		0.26041	0.08034		0.26041	0.08034		0.04629	0.01915		0.26041	0.08034		0.06034	0.01196		0.26041	0.08034		0.03235	0.00328		0.03601	8e-08		0.259	0.08569
-0.17023	0.02258		-0.15819	0.52201		0.26341	0.06886		0.26341	0.06886		0.04929	0.02219		0.26341	0.06886		0.06334	0.01235		0.26341	0.06886		0.03535	0.00558		0.03901	2.6e-07		0.263	0.07449
-0.16623	0.02195		-0.15519	0.50572		0.26741	0.05959		0.26741	0.05959		0.05229	0.02588		0.26741	0.05959		0.06634	0.01243		0.26741	0.05959		0.03835	0.00906		0.04201	8e-07		0.266	0.06657
-0.16323	0.02142		-0.15119	0.49715		0.27041	0.05221		0.27041	0.05221		0.05529	0.03002		0.27041	0.05221		0.06934	0.0122		0.27041	0.05221		0.04135	0.0141		0.04501	2.39e-06		0.27	0.06075
-0.15923	0.02124		-0.14819	0.49492		0.27441	0.04639		0.27441	0.04639		0.05829	0.03428		0.27441	0.04639		0.07234	0.01169		0.27441	0.04639		0.04435	0.02097		0.04801	6.79e-06		0.273	0.0563
-0.15623	0.02146		-0.14419	0.497		0.27841	0.04183		0.27841	0.04183		0.06229	0.03836		0.27841	0.04183		0.07534	0.01101		0.27841	0.04183		0.04735	0.02988		0.05101	1.853e-05		0.277	0.05275
-0.15323	0.02201		-0.14019	0.50083		0.28141	0.03826		0.28141	0.03826		0.06529	0.04192		0.28141	0.03826		0.07834	0.01034		0.28141	0.03826		0.05035	0.04079		0.05401	4.845e-05		0.28	0.04983
-0.14923	0.02265		-0.13719	0.50374		0.28541	0.03545		0.28541	0.03545		0.06829	0.04471		0.28541	0.03545		0.08234	0.00997		0.28541	0.03545		0.05335	0.05338		0.05701	0.0001213		0.284	0.04734
-0.14623	0.02312		-0.13319	0.50338		0.28841	0.03323		0.28841	0.03323		0.07129	0.04658		0.28841	0.03323		0.08534	0.01022		0.28841	0.03323		0.05635	0.06703		0.06101	0.0002911		0.287	0.04514
-0.14223	0.0232		-0.13019	0.4981		0.29241	0.03144		0.29241	0.03144		0.07429	0.04744		0.29241	0.03144		0.08834	0.01148		0.29241	0.03144		0.05935	0.08088		0.06401	0.00066895		0.291	0.04309
-0.13923	0.02285		-0.12619	0.48756		0.29541	0.02996		0.29541	0.02996		0.07729	0.04736		0.29541	0.02996		0.09134	0.01418		0.29541	0.02996		0.06235	0.09393		0.06701	0.00147		0.294	0.04109
-0.13623	0.0222		-0.12219	0.47254		0.29941	0.02871		0.29941	0.02871		0.08029	0.04644		0.29941	0.02871		0.09434	0.0187		0.29941	0.02871		0.06535	0.10528		0.07001	0.0031		0.298	0.03899
-0.13223	0.02152		-0.11919	0.45505		0.30241	0.02763		0.30241	0.02763		0.08329	0.04486		0.30241	0.02763		0.09734	0.02536		0.30241	0.02763		0.06835	0.11432		0.07301	0.00624		0.301	0.03669
-0.12923	0.02105		-0.11519	0.43717		0.30641	0.02667		0.30641	0.02667		0.08629	0.04276		0.30641	0.02667		0.10034	0.03435		0.30641	0.02667		0.07135	0.12095		0.07601	0.01204		0.304	0.03413
-0.12523	0.02099		-0.11119	0.42127		0.31041	0.02582		0.31041	0.02582		0.08929	0.04034		0.31041	0.02582		0.10334	0.04565		0.31041	0.02582		0.07435	0.12586		0.07901	0.02221		0.308	0.03132
-0.12223	0.02138		-0.10819	0.40908		0.31341	0.02506		0.31341	0.02506		0.09229	0.03769		0.31341	0.02506		0.10634	0.05897		0.31341	0.02506		0.07735	0.13039		0.08201	0.03921		0.311	0.0284
-0.11923	0.02201		-0.10419	0.40171		0.31741	0.02438		0.31741	0.02438		0.09529	0.03491		0.31741	0.02438		0.10934	0.07382		0.31741	0.02438		0.08035	0.13657		0.08501	0.0662		0.315	0.02562
-0.11523	0.02266		-0.10119	0.39948		0.32041	0.02378		0.32041	0.02378		0.09829	0.03206		0.32041	0.02378		0.11234	0.0896		0.32041	0.02378		0.08335	0.14711		0.08801	0.10695		0.318	0.02338
-0.11223	0.02305		-0.09719	0.40171		0.32441	0.02325		0.32441	0.02325		0.10129	0.0292		0.32441	0.02325		0.11534	0.10569		0.32441	0.02325		0.08635	0.16497		0.09101	0.1651		0.322	0.02214
-0.10823	0.02301		-0.09319	0.40703		0.32741	0.02277		0.32741	0.02277		0.10429	0.02639		0.32741	0.02277		0.11834	0.1217		0.32741	0.02277		0.08935	0.19283		0.09401	0.244		0.325	0.02234
-0.10523	0.02258		-0.09019	0.41333		0.33141	0.02235		0.33141	0.02235		0.10729	0.02371		0.33141	0.02235		0.12234	0.13763		0.33141	0.02235		0.09235	0.23263		0.09701	0.34465		0.329	0.02435
-0.10223	0.02191		-0.08619	0.4173		0.33541	0.02197		0.33541	0.02197		0.11029	0.02123		0.33541	0.02197		0.12534	0.15401		0.33541	0.02197		0.09535	0.28535		0.10001	0.46564		0.332	0.02837
-0.09823	0.02128		-0.08219	0.41562		0.33841	0.0216		0.33841	0.0216		0.11329	0.01906		0.33841	0.0216		0.12834	0.17196		0.33841	0.0216		0.09835	0.3499		0.10301	0.60161		0.336	0.03437
-0.09523	0.02095		-0.07919	0.40512		0.34241	0.02125		0.34241	0.02125		0.11629	0.01726		0.34241	0.02125		0.13134	0.19307		0.34241	0.02125		0.10235	0.42344		0.10601	0.74335		0.339	0.04205
-0.09123	0.02101		-0.07519	0.38361		0.34541	0.02089		0.34541	0.02089		0.11929	0.0159		0.34541	0.02089		0.13434	0.219		0.34541	0.02089		0.10535	0.50148		0.10901	0.87843		0.343	0.05089
-0.08823	0.02146		-0.07219	0.35039		0.34941	0.02054		0.34941	0.02054		0.12229	0.015		0.34941	0.02054		0.13734	0.25111		0.34941	0.02054		0.10835	0.57838		0.11201	0.99267		0.346	0.0602
-0.08523	0.02209		-0.06819	0.30721		0.35241	0.02018		0.35241	0.02018		0.12529	0.01455		0.35241	0.02018		0.14034	0.28999		0.35241	0.02018		0.11135	0.64857		0.11501	1.07353		0.349	0.06916
-0.08123	0.02264		-0.06419	0.25721		0.35641	0.01983		0.35641	0.01983		0.12929	0.01451		0.35641	0.01983		0.14334	0.33495		0.35641	0.01983		0.11435	0.70758		0.11801	1.10931		0.353	0.07693
-0.07823	0.02291		-0.06119	0.20502		0.35941	0.01947		0.35941	0.01947		0.13229	0.0148		0.35941	0.01947		0.14634	0.38379		0.35941	0.01947		0.11735	0.75357		0.12101	1.0986		0.356	0.08273
-0.07423	0.02277		-0.05719	0.15511		0.36341	0.01913		0.36341	0.01913		0.13529	0.01536		0.36341	0.01913		0.14934	0.43326		0.36341	0.01913		0.12035	0.78745		0.12401	1.04039		0.36	0.08597
-0.07123	0.0223		-0.05419	0.1111		0.36741	0.01881		0.36741	0.01881		0.13829	0.01608		0.36741	0.01881		0.15234	0.47848		0.36741	0.01881		0.12335	0.81292		0.12701	0.94438		0.363	0.08634
-0.06823	0.02168		-0.05019	0.07522		0.37041	0.01851		0.37041	0.01851		0.14129	0.01688		0.37041	0.01851		0.15534	0.51487		0.37041	0.01851		0.12635	0.83535		0.13001	0.82222		0.367	0.08383
-0.06423	0.02117		-0.04619	0.04806		0.37441	0.01823		0.37441	0.01823		0.14429	0.01765		0.37441	0.01823		0.15834	0.53806		0.37441	0.01823		0.12935	0.86023		0.13301	0.68832		0.37	0.0788
-0.06123	0.02097		-0.04319	0.02895		0.37741	0.01798		0.37741	0.01798		0.14729	0.01828		0.37741	0.01798		0.16134	0.54529		0.37741	0.01798		0.13235	0.89141		0.13601	0.55664		0.374	0.07191
-0.05723	0.02111		-0.03919	0.01642		0.38141	0.01775		0.38141	0.01775		0.15029	0.01872		0.38141	0.01775		0.16534	0.53549		0.38141	0.01775		0.13535	0.92936		0.13901	0.43872		0.377	0.06392
-0.05423	0.02154		-0.03519	0.00877		0.38441	0.01755		0.38441	0.01755		0.15329	0.01892		0.38441	0.01755		0.16834	0.51059		0.38441	0.01755		0.13835	0.97119		0.14201	0.34311		0.381	0.0557
-0.05123	0.02205		-0.03219	0.0044		0.38841	0.01737		0.38841	0.01737		0.15629	0.01892		0.38841	0.01737		0.17134	0.47471		0.38841	0.01737		0.14135	1.01072		0.14501	0.27446		0.384	0.04794
-0.04723	0.02248		-0.02819	0.00208		0.39241	0.01721		0.39241	0.01721		0.15929	0.01885		0.39241	0.01721		0.17434	0.43404		0.39241	0.01721		0.14435	1.04057		0.14801	0.23461		0.388	0.04121
-0.04423	0.02262		-0.02519	0.00092133		0.39541	0.01707		0.39541	0.01707		0.16229	0.01897		0.39541	0.01707		0.17734	0.39593		0.39541	0.01707		0.14735	1.05313		0.15101	0.22355		0.391	0.03583
-0.04023	0.02248		-0.02119	0.00038379		0.39941	0.01693		0.39941	0.01693		0.16529	0.01964		0.39941	0.01693		0.18034	0.36798		0.39941	0.01693		0.15035	1.04369		0.15401	0.23971		0.395	0.03193
-0.03723	0.02211		-0.01719	0.00015012		0.40241	0.01679		0.40241	0.01679		0.16829	0.02133		0.40241	0.01679		0.18334	0.35639		0.40241	0.01679		0.15335	1.01003		0.15701	0.28073		0.398	0.02944
-0.03423	0.02166		-0.01419	5.514e-05		0.40641	0.01665		0.40641	0.01665		0.17129	0.02456		0.40641	0.01665		0.18634	0.36537		0.40641	0.01665		0.15635	0.95507		0.16001	0.34368		0.401	0.02815
-0.03023	0.02133		-0.01019	1.901e-05		0.40941	0.01651		0.40941	0.01651		0.17429	0.02989		0.40941	0.01651		0.18934	0.39591		0.40941	0.01651		0.15935	0.883		0.16301	0.42473		0.405	0.02776
-0.02723	0.02121		-0.00619	6.15e-06		0.41341	0.01634		0.41341	0.01634		0.17729	0.03773		0.41341	0.01634		0.19234	0.44554		0.41341	0.01634		0.16235	0.80019		0.16601	0.51918		0.408	0.02794
-0.02323	0.02133		-0.00319	1.87e-06		0.41641	0.01616		0.41641	0.01616		0.18029	0.04834		0.41641	0.01616		0.19534	0.50854		0.41641	0.01616		0.16535	0.71281		0.16901	0.6211		0.412	0.02836
-0.02023	0.02162		0.00080729	5.3e-07		0.42041	0.01597		0.42041	0.01597		0.18329	0.06175		0.42041	0.01597		0.19834	0.57663		0.42041	0.01597		0.16835	0.6261		0.17201	0.72346		0.415	0.02876
-0.01723	0.02196		0.00381	1.4e-07		0.42441	0.01576		0.42441	0.01576		0.18629	0.07762		0.42441	0.01576		0.20134	0.64059		0.42441	0.01576		0.17135	0.54381		0.17601	0.81857		0.419	0.029
-0.01323	0.02223		0.00781	4e-08		0.42741	0.01553		0.42741	0.01553		0.18929	0.09533		0.42741	0.01553		0.20534	0.69169		0.42741	0.01553		0.17435	0.46758		0.17901	0.89868		0.422	0.02902
-0.01023	0.02236		0.01181	4e-08		0.43141	0.01531		0.43141	0.01531		0.19229	0.11409		0.43141	0.01531		0.20834	0.72332		0.43141	0.01531		0.17735	0.39809		0.18201	0.95702		0.426	0.02884
-0.00623	0.02232		0.01481	1e-07		0.43441	0.0151		0.43441	0.0151		0.19629	0.13309		0.43441	0.0151		0.21134	0.73181		0.43441	0.0151		0.18035	0.33512		0.18501	0.98841		0.429	0.02852
-0.00323	0.02213		0.01881	3.1e-07		0.43841	0.0149		0.43841	0.0149		0.19929	0.1519		0.43841	0.0149		0.21434	0.71743		0.43841	0.0149		0.18335	0.27817		0.18801	0.9903		0.433	0.02813
-0.00023	0.02191		0.02281	8.9e-07		0.44141	0.01474		0.44141	0.01474		0.20229	0.17085		0.44141	0.01474		0.21734	0.68294		0.44141	0.01474		0.18635	0.22702		0.19101	0.96273		0.436	0.02769
0.00377	0.0217		0.02581	2.4e-06		0.44541	0.0146		0.44541	0.0146		0.20529	0.19133		0.44541	0.0146		0.22034	0.63336		0.44541	0.0146		0.18935	0.18176		0.19401	0.90876		0.44	0.02723
0.00677	0.02158		0.02981	6.11e-06		0.44941	0.01451		0.44941	0.01451		0.20829	0.21587		0.44941	0.01451		0.22334	0.57421		0.44941	0.01451		0.19235	0.14237		0.19701	0.83355		0.443	0.02677
0.01077	0.02155		0.03281	1.463e-05		0.45241	0.01445		0.45241	0.01445		0.21129	0.24809		0.45241	0.01445		0.22634	0.51039		0.45241	0.01445		0.19535	0.10929		0.20001	0.74378		0.446	0.02633
0.01377	0.02164		0.03681	3.303e-05		0.45641	0.01443		0.45641	0.01443		0.21429	0.29194		0.45641	0.01443		0.22934	0.44601		0.45641	0.01443		0.19835	0.08274		0.20301	0.64684		0.45	0.02595
0.01777	0.02178		0.04081	7.035e-05		0.45941	0.01442		0.45941	0.01442		0.21729	0.35098		0.45941	0.01442		0.23234	0.38356		0.45941	0.01442		0.20135	0.0627		0.20601	0.54956		0.453	0.02564
0.02077	0.02196		0.04381	0.00014146		0.46341	0.01442		0.46341	0.01442		0.22029	0.42696		0.46341	0.01442		0.23534	0.32456		0.46341	0.01442		0.20435	0.04888		0.20901	0.45786		0.457	0.02539
0.02377	0.02215		0.04781	0.0002688		0.46641	0.01442		0.46641	0.01442		0.22329	0.51863		0.46641	0.01442		0.23834	0.26992		0.46641	0.01442		0.20735	0.04076		0.21201	0.37576		0.46	0.02515
0.02777	0.02229		0.05081	0.00048341		0.47041	0.01439		0.47041	0.01439		0.22629	0.62131		0.47041	0.01439		0.24134	0.22028		0.47041	0.01439		0.21035	0.03759		0.21501	0.30552		0.464	0.02489
0.03077	0.02238		0.05481	0.00082367		0.47341	0.01433		0.47341	0.01433		0.22929	0.7267		0.47341	0.01433		0.24434	0.17624		0.47341	0.01433		0.21335	0.03847		0.21801	0.24793		0.467	0.02461
0.03477	0.02233		0.05881	0.00133		0.47741	0.01423		0.47741	0.01423		0.23229	0.82411		0.47741	0.01423		0.24834	0.1386		0.47741	0.01423		0.21635	0.04246		0.22101	0.20234		0.471	0.02432
0.03777	0.02221		0.06181	0.00205		0.48141	0.01408		0.48141	0.01408		0.23529	0.90217		0.48141	0.01408		0.25134	0.10802		0.48141	0.01408		0.21935	0.04864		0.22401	0.16736		0.474	0.02406
0.04077	0.02198		0.06581	0.003		0.48441	0.01389		0.48441	0.01389		0.23829	0.95112		0.48441	0.01389		0.25434	0.08493		0.48441	0.01389		0.22235	0.05621		0.22701	0.141		0.478	0.02387
0.04477	0.02174		0.06981	0.0042		0.48841	0.01368		0.48841	0.01368		0.24129	0.96496		0.48841	0.01368		0.25734	0.06946		0.48841	0.01368		0.22535	0.06447		0.23001	0.12155		0.481	0.02372
0.04777	0.02157		0.07281	0.00562		0.49141	0.01344		0.49141	0.01344		0.24429	0.94269		0.49141	0.01344		0.26034	0.06134		0.49141	0.01344		0.22835	0.07298		0.23301	0.10714		0.485	0.02359
0.05177	0.02157		0.07681	0.00725		0.49541	0.01321		0.49541	0.01321		0.24729	0.88832		0.49541	0.01321		0.26334	0.06001		0.49541	0.01321		0.23135	0.08147		0.23601	0.09648		0.488	0.02342
0.05477	0.02174		0.07981	0.00901		0.49841	0.01299		0.49841	0.01299		0.25029	0.80977		0.49841	0.01299		0.26634	0.06456		0.49841	0.01299		0.23435	0.08991		0.23901	0.08846		0.492	0.02319
0.05777	0.02207		0.08381	0.01085		0.50241	0.01282		0.50241	0.01282		0.25329	0.71724		0.50241	0.01282		0.26934	0.07398		0.50241	0.01282		0.23735	0.09843		0.24201	0.08224		0.495	0.02294
0.06177	0.02246		0.08781	0.01274		0.50641	0.01269		0.50641	0.01269		0.25629	0.62094		0.50641	0.01269		0.27234	0.08717		0.50641	0.01269		0.24035	0.10718		0.24501	0.0773		0.498	0.02271
0.06477	0.02274		0.09081	0.01464		0.50941	0.01261		0.50941	0.01261		0.26029	0.52883		0.50941	0.01261		0.27534	0.10304		0.50941	0.01261		0.24335	0.11633		0.24801	0.07325		0.502	0.02254
0.06877	0.02282		0.09481	0.01659		0.51341	0.0126		0.51341	0.0126		0.26329	0.44638		0.51341	0.0126		0.27834	0.12047		0.51341	0.0126		0.24635	0.12577		0.25101	0.06984		0.505	0.02244
0.07177	0.02263		0.09881	0.01866		0.51641	0.01263		0.51641	0.01263		0.26629	0.37582		0.51641	0.01263		0.28134	0.13846		0.51641	0.01263		0.24935	0.13523		0.25401	0.06694		0.509	0.02237
0.07477	0.02225		0.10181	0.02098		0.52041	0.0127		0.52041	0.0127		0.26929	0.31691		0.52041	0.0127		0.28434	0.156		0.52041	0.0127		0.25235	0.144		0.25701	0.06439		0.512	0.02228
0.07877	0.0218		0.10581	0.02371		0.52341	0.0128		0.52341	0.0128		0.27229	0.26806		0.52341	0.0128		0.28734	0.17219		0.52341	0.0128		0.25535	0.15124		0.26001	0.06213		0.516	0.02212
0.08177	0.02147		0.10881	0.02705		0.52741	0.01289		0.52741	0.01289		0.27529	0.22721		0.52741	0.01289		0.29134	0.18619		0.52741	0.01289		0.25835	0.15607		0.26301	0.06012		0.519	0.02189
0.08577	0.02143		0.11281	0.03121		0.53041	0.01297		0.53041	0.01297		0.27829	0.19246		0.53041	0.01297		0.29434	0.19739		0.53041	0.01297		0.26135	0.15765		0.26601	0.05832		0.523	0.02167
0.08877	0.0217		0.11681	0.03633		0.53441	0.013		0.53441	0.013		0.28129	0.16256		0.53441	0.013		0.29734	0.20535		0.53441	0.013		0.26435	0.15545		0.26901	0.05669		0.526	0.02149
0.09177	0.02221		0.11981	0.04247		0.53841	0.01298		0.53841	0.01298		0.28429	0.13704		0.53841	0.01298		0.30034	0.21009		0.53841	0.01298		0.26835	0.1495		0.27201	0.0552		0.53	0.0214
0.09577	0.02278		0.12381	0.04958		0.54141	0.0129		0.54141	0.0129		0.28729	0.11569		0.54141	0.0129		0.30334	0.21159		0.54141	0.0129		0.27135	0.14041		0.27501	0.05385		0.533	0.02136
0.09877	0.02319		0.12681	0.0574		0.54541	0.01276		0.54541	0.01276		0.29029	0.09831		0.54541	0.01276		0.30634	0.21046		0.54541	0.01276		0.27435	0.12899		0.27801	0.05262		0.537	0.02131
0.10277	0.02327		0.13081	0.0655		0.54841	0.01256		0.54841	0.01256		0.29329	0.08491		0.54841	0.01256		0.30934	0.20729		0.54841	0.01256		0.27735	0.11667		0.28101	0.05149		0.54	0.02119
0.10577	0.02298		0.13481	0.07327		0.55241	0.01232		0.55241	0.01232		0.29629	0.07508		0.55241	0.01232		0.31234	0.20269		0.55241	0.01232		0.28035	0.10474		0.28401	0.05047		0.543	0.021
0.10877	0.02243		0.13781	0.08007		0.55541	0.01206		0.55541	0.01206		0.29929	0.0683		0.55541	0.01206		0.31534	0.19729		0.55541	0.01206		0.28335	0.09437		0.28701	0.04953		0.547	0.02076
0.11277	0.02186		0.14181	0.08523		0.55941	0.01181		0.55941	0.01181		0.30229	0.06392		0.55941	0.01181		0.31834	0.19148		0.55941	0.01181		0.28635	0.08612		0.29101	0.04868		0.55	0.02055
0.11577	0.02149		0.14581	0.0883		0.56341	0.01158		0.56341	0.01158		0.30529	0.06128		0.56341	0.01158		0.32134	0.18537		0.56341	0.01158		0.28935	0.0802		0.29401	0.04791		0.554	0.02043
0.11977	0.02151		0.14881	0.08903		0.56641	0.01139		0.56641	0.01139		0.30829	0.05983		0.56641	0.01139		0.32434	0.17888		0.56641	0.01139		0.29235	0.07631		0.29701	0.04721		0.557	0.0204
0.12277	0.02194		0.15281	0.08761		0.57041	0.01126		0.57041	0.01126		0.31129	0.05914		0.57041	0.01126		0.32734	0.17168		0.57041	0.01126		0.29535	0.07382		0.30001	0.0466		0.561	0.0204
0.12577	0.02259		0.15581	0.08456		0.57341	0.01121		0.57341	0.01121		0.31429	0.05897		0.57341	0.01121		0.33134	0.16339		0.57341	0.01121		0.29835	0.07199		0.30301	0.04608		0.564	0.02038
0.12977	0.02323		0.15981	0.08097		0.57741	0.01123		0.57741	0.01123		0.31729	0.0592		0.57741	0.01123		0.33434	0.15361		0.57741	0.01123		0.30135	0.0701		0.30601	0.04564		0.568	0.02026
0.13277	0.02361		0.16381	0.07852		0.58041	0.0113		0.58041	0.0113		0.32029	0.05981		0.58041	0.0113		0.33734	0.14219		0.58041	0.0113		0.30435	0.06768		0.30901	0.04529		0.571	0.02007
0.13677	0.02359		0.16681	0.07981		0.58441	0.01143		0.58441	0.01143		0.32329	0.06089		0.58441	0.01143		0.34034	0.12928		0.58441	0.01143		0.30735	0.06448		0.31201	0.04507		0.575	0.01985
0.13977	0.0232		0.17081	0.08871		0.58741	0.01159		0.58741	0.01159		0.32729	0.06254		0.58741	0.01159		0.34334	0.11545		0.58741	0.01159		0.31035	0.06055		0.31501	0.04498		0.578	0.01968
0.14277	0.02259		0.17481	0.1107		0.59141	0.01175		0.59141	0.01175		0.33029	0.06487		0.59141	0.01175		0.34634	0.10174		0.59141	0.01175		0.31335	0.05608		0.31801	0.04503		0.582	0.01961
0.14677	0.02204		0.17781	0.15316		0.59541	0.01188		0.59541	0.01188		0.33329	0.06794		0.59541	0.01188		0.34934	0.08961		0.59541	0.01188		0.31635	0.05139		0.32101	0.04523		0.585	0.01963
0.14977	0.02177		0.18181	0.22439		0.59841	0.01198		0.59841	0.01198		0.33629	0.07173		0.59841	0.01198		0.35234	0.08103		0.59841	0.01198		0.31935	0.04678		0.32401	0.04559		0.589	0.01965
0.15377	0.02194		0.18481	0.333		0.60241	0.01202		0.60241	0.01202		0.33929	0.07617		0.60241	0.01202		0.35534	0.07827		0.60241	0.01202		0.32235	0.04252		0.32701	0.04607		0.592	0.01963
0.15677	0.02243		0.18881	0.48471		0.60541	0.01198		0.60541	0.01198		0.34229	0.081		0.60541	0.01198		0.35834	0.08378		0.60541	0.01198		0.32535	0.03878		0.33001	0.04661		0.595	0.0195
0.15977	0.0231		0.19281	0.6799		0.60941	0.01188		0.60941	0.01188		0.34529	0.08584		0.60941	0.01188		0.36134	0.10009		0.60941	0.01188		0.32835	0.03562		0.33301	0.04714		0.599	0.01931
0.16377	0.02365		0.19581	0.91087		0.61241	0.0117		0.61241	0.0117		0.34829	0.09013		0.61241	0.0117		0.36434	0.12952		0.61241	0.0117		0.33135	0.03308		0.33601	0.04749		0.602	0.0191
0.16677	0.0239		0.19981	1.16074		0.61641	0.01148		0.61641	0.01148		0.35129	0.09329		0.61641	0.01148		0.36734	0.17382		0.61641	0.01148		0.33435	0.03109		0.33901	0.04751		0.606	0.01897
0.17077	0.02377		0.20281	1.40399		0.61941	0.01122		0.61941	0.01122		0.35429	0.09471		0.61941	0.01122		0.37034	0.23372		0.61941	0.01122		0.33735	0.02957		0.34201	0.04701		0.609	0.01894
0.17377	0.02335		0.20681	1.61232		0.62341	0.01095		0.62341	0.01095		0.35729	0.0939		0.62341	0.01095		0.37434	0.30864		0.62341	0.01095		0.34035	0.02844		0.34501	0.04582		0.613	0.01897
0.17677	0.02281		0.21081	1.75774		0.62741	0.01069		0.62741	0.01069		0.36029	0.09062		0.62741	0.01069		0.37734	0.39641		0.62741	0.01069		0.34335	0.02763		0.34801	0.04383		0.616	0.019
0.18077	0.02245		0.21381	1.82224		0.63041	0.01048		0.63041	0.01048		0.36329	0.08494		0.63041	0.01048		0.38034	0.49332		0.63041	0.01048		0.34635	0.02707		0.35101	0.04098		0.62	0.01896
0.18377	0.02234		0.21781	1.79781		0.63441	0.01032		0.63441	0.01032		0.36629	0.0773		0.63441	0.01032		0.38334	0.59437		0.63441	0.01032		0.34935	0.02671		0.35401	0.03738		0.623	0.01881
0.18777	0.02257		0.22181	1.69145		0.63741	0.01024		0.63741	0.01024		0.36929	0.06845		0.63741	0.01024		0.38634	0.69372		0.63741	0.01024		0.35235	0.0265		0.35701	0.03318		0.627	0.01861
0.19077	0.02303		0.22481	1.52013		0.64141	0.01023		0.64141	0.01023		0.37229	0.05942		0.64141	0.01023		0.38934	0.7855		0.64141	0.01023		0.35535	0.02643		0.36001	0.02868		0.63	0.01841
0.19377	0.02354		0.22881	1.30884		0.64441	0.0103		0.64441	0.0103		0.37529	0.05137		0.64441	0.0103		0.39234	0.86471		0.64441	0.0103		0.35835	0.02648		0.36301	0.02421		0.634	0.0183
0.19777	0.02391		0.23181	1.08352		0.64841	0.01042		0.64841	0.01042		0.37829	0.04546		0.64841	0.01042		0.39534	0.92758		0.64841	0.01042		0.36135	0.02664		0.36601	0.02013		0.637	0.0183
0.20077	0.02404		0.23581	0.86647		0.65241	0.0106		0.65241	0.0106		0.38129	0.04276		0.65241	0.0106		0.39834	0.97115		0.65241	0.0106		0.36435	0.02691		0.36901	0.01677		0.64	0.01836
0.20477	0.02392		0.23981	0.67405		0.65541	0.01079		0.65541	0.01079		0.38429	0.04406		0.65541	0.01079		0.40134	0.99463		0.65541	0.01079		0.36735	0.0273		0.37201	0.01443		0.644	0.0184
0.20777	0.02365		0.24281	0.51473		0.65941	0.01098		0.65941	0.01098		0.38729	0.04985		0.65941	0.01098		0.40434	0.99843		0.65941	0.01098		0.37035	0.0278		0.37501	0.01327		0.647	0.01836
0.21077	0.02336		0.24681	0.39053		0.66241	0.01113		0.66241	0.01113		0.39029	0.06016		0.66241	0.01113		0.40734	0.98414		0.66241	0.01113		0.37335	0.02845		0.37801	0.01337		0.651	0.01821
0.21477	0.02318		0.25081	0.29843		0.66641	0.01124		0.66641	0.01124		0.39429	0.07452		0.66641	0.01124		0.41034	0.95446		0.66641	0.01124		0.37635	0.02926		0.38101	0.01468		0.654	0.01801
0.21777	0.02317		0.25381	0.23285		0.66941	0.01127		0.66941	0.01127		0.39729	0.09196		0.66941	0.01127		0.41434	0.9125		0.66941	0.01127		0.37935	0.03027		0.38401	0.017		0.658	0.01783
0.22177	0.02334		0.25781	0.18761		0.67341	0.01123		0.67341	0.01123		0.40029	0.11097		0.67341	0.01123		0.41734	0.86332		0.67341	0.01123		0.38235	0.0315		0.38701	0.02004		0.661	0.01774
0.22477	0.02358		0.26081	0.15672		0.67641	0.01112		0.67641	0.01112		0.40329	0.12984		0.67641	0.01112		0.42034	0.8106		0.67641	0.01112		0.38535	0.03297		0.39001	0.02341		0.665	0.01776
0.22777	0.02385		0.26481	0.13556		0.68041	0.01093		0.68041	0.01093		0.40629	0.14651		0.68041	0.01093		0.42334	0.75926		0.68041	0.01093		0.38835	0.03468		0.39301	0.02667		0.668	0.01783
0.23177	0.02407		0.26881	0.1208		0.68441	0.0107		0.68441	0.0107		0.40929	0.15948		0.68441	0.0107		0.42634	0.71286		0.68441	0.0107		0.39135	0.03663		0.39601	0.02938		0.672	0.01788
0.23477	0.02422		0.27181	0.10998		0.68741	0.01043		0.68741	0.01043		0.41229	0.16726		0.68741	0.01043		0.42934	0.67368		0.68741	0.01043		0.39435	0.03873		0.39901	0.03122		0.675	0.01784
0.23877	0.02428		0.27581	0.10178		0.69141	0.01016		0.69141	0.01016		0.41529	0.16933		0.69141	0.01016		0.43234	0.64249		0.69141	0.01016		0.39735	0.04087		0.40201	0.03199		0.679	0.01769
0.24177	0.02428		0.27881	0.09525		0.69441	0.00991		0.69441	0.00991		0.41829	0.16579		0.69441	0.00991		0.43534	0.61877		0.69441	0.00991		0.40035	0.04288		0.40601	0.03169		0.682	0.01749
0.24477	0.02422		0.28281	0.08987		0.69841	0.00971		0.69841	0.00971		0.42129	0.15729		0.69841	0.00971		0.43834	0.60016		0.69841	0.00971		0.40335	0.04454		0.40901	0.03052		0.686	0.01732
0.24877	0.02413		0.28681	0.08528		0.70141	0.00956		0.70141	0.00956		0.42429	0.14502		0.70141	0.00956		0.44134	0.5841		0.70141	0.00956		0.40635	0.0456		0.41201	0.02881		0.689	0.01725
0.25177	0.02405		0.28981	0.0813		0.70541	0.0095		0.70541	0.0095		0.42729	0.13052		0.70541	0.0095		0.44434	0.56772		0.70541	0.0095		0.40935	0.04584		0.41501	0.02704		0.692	0.01728
0.25577	0.02399		0.29381	0.07778		0.70941	0.00951		0.70941	0.00951		0.43029	0.11516		0.70941	0.00951		0.44734	0.54875		0.70941	0.00951		0.41235	0.0451		0.41801	0.02563		0.696	0.01737
0.25877	0.02401		0.29781	0.07469		0.71241	0.00959		0.71241	0.00959		0.43329	0.1002		0.71241	0.00959		0.45034	0.52574		0.71241	0.00959		0.41535	0.04335		0.42101	0.025		0.699	0.01742
0.26177	0.02413		0.30081	0.07193		0.71641	0.00974		0.71641	0.00974		0.43629	0.08657		0.71641	0.00974		0.45334	0.49856		0.71641	0.00974		0.41835	0.04071		0.42401	0.02537		0.703	0.01738
0.26577	0.02438		0.30481	0.06944		0.71941	0.00993		0.71941	0.00993		0.43929	0.07489		0.71941	0.00993		0.45734	0.46753		0.71941	0.00993		0.42135	0.0375		0.42701	0.02679		0.706	0.01723
0.26877	0.02471		0.30781	0.06715		0.72341	0.01014		0.72341	0.01014		0.44229	0.0655		0.72341	0.01014		0.46034	0.43376		0.72341	0.01014		0.42435	0.03423		0.43001	0.02915		0.71	0.01705
0.27277	0.02501		0.31181	0.06501		0.72641	0.01034		0.72641	0.01034		0.44529	0.05849		0.72641	0.01034		0.46334	0.39875		0.72641	0.01034		0.42735	0.0316		0.43301	0.03214		0.713	0.01689
0.27577	0.02519		0.31581	0.06303		0.73041	0.01051		0.73041	0.01051		0.44829	0.05378		0.73041	0.01051		0.46634	0.3636		0.73041	0.01051		0.43035	0.0304		0.43601	0.03538		0.717	0.01683
0.27877	0.02519		0.31881	0.06121		0.73341	0.01062		0.73341	0.01062		0.45129	0.05119		0.73341	0.01062		0.46934	0.32951		0.73341	0.01062		0.43435	0.03147		0.43901	0.03847		0.72	0.01687
0.28277	0.02499		0.32281	0.05956		0.73741	0.01067		0.73741	0.01067		0.45429	0.05041		0.73741	0.01067		0.47234	0.29702		0.73741	0.01067		0.43735	0.03556		0.44201	0.04109		0.724	0.01697
0.28577	0.02468		0.32681	0.05807		0.74141	0.01064		0.74141	0.01064		0.45729	0.05108		0.74141	0.01064		0.47534	0.26663		0.74141	0.01064		0.44035	0.04326		0.44501	0.04298		0.727	0.01702
0.28977	0.02443		0.32981	0.05669		0.74441	0.01053		0.74441	0.01053		0.46129	0.05282		0.74441	0.01053		0.47834	0.23831		0.74441	0.01053		0.44335	0.05485		0.44801	0.04403		0.731	0.01698
0.29277	0.02437		0.33381	0.05535		0.74841	0.01035		0.74841	0.01035		0.46429	0.05528		0.74841	0.01035		0.48134	0.21183		0.74841	0.01035		0.44635	0.07014		0.45101	0.04427		0.734	0.01684
0.29577	0.0246		0.33681	0.05406		0.75141	0.01012		0.75141	0.01012		0.46729	0.05826		0.75141	0.01012		0.48434	0.18712		0.75141	0.01012		0.44935	0.08848		0.45401	0.0438		0.737	0.01665
0.29977	0.02505		0.34081	0.05282		0.75541	0.00986		0.75541	0.00986		0.47029	0.06183		0.75541	0.00986		0.48734	0.16385		0.75541	0.00986		0.45235	0.10872		0.45701	0.04279		0.741	0.01651
0.30277	0.0256		0.34481	0.05168		0.75841	0.0096		0.75841	0.0096		0.47329	0.0664		0.75841	0.0096		0.49034	0.14191		0.75841	0.0096		0.45535	0.12939		0.46001	0.04142		0.744	0.01646
0.30677	0.02605		0.34781	0.05066		0.76241	0.00935		0.76241	0.00935		0.47629	0.07281		0.76241	0.00935		0.49334	0.12122		0.76241	0.00935		0.45835	0.14893		0.46301	0.03986		0.748	0.01651
0.30977	0.02621		0.35181	0.04974		0.76641	0.00914		0.76641	0.00914		0.47929	0.08229		0.76641	0.00914		0.49634	0.10187		0.76641	0.00914		0.46135	0.16594		0.46601	0.03828		0.751	0.01661
0.31377	0.02607		0.35581	0.04887		0.76941	0.009		0.76941	0.009		0.48229	0.09636		0.76941	0.009		0.50034	0.08403		0.76941	0.009		0.46435	0.1794		0.46901	0.03679		0.755	0.01666
0.31677	0.0257		0.35881	0.048		0.77341	0.00893		0.77341	0.00893		0.48529	0.11663		0.77341	0.00893		0.50334	0.06799		0.77341	0.00893		0.46735	0.18895		0.47201	0.03544		0.758	0.01662
0.31977	0.02531		0.36281	0.04712		0.77641	0.00895		0.77641	0.00895		0.48829	0.14449		0.77641	0.00895		0.50634	0.05412		0.77641	0.00895		0.47035	0.19463		0.47501	0.03427		0.762	0.01649
0.32377	0.0251		0.36581	0.04624		0.78041	0.00903		0.78041	0.00903		0.49129	0.18053		0.78041	0.00903		0.50934	0.04282		0.78041	0.00903		0.47335	0.19698		0.47801	0.03329		0.765	0.01631
0.32677	0.02523		0.36981	0.04542		0.78341	0.00918		0.78341	0.00918		0.49429	0.22465		0.78341	0.00918		0.51234	0.03455		0.78341	0.00918		0.47635	0.19652		0.48101	0.03245		0.769	0.01617
0.33077	0.02565		0.37381	0.04468		0.78741	0.00937		0.78741	0.00937		0.49729	0.27535		0.78741	0.00937		0.51534	0.02985		0.78741	0.00937		0.47935	0.19375		0.48401	0.03171		0.772	0.01613
0.33377	0.02625		0.37681	0.04404		0.79041	0.00959		0.79041	0.00959		0.50029	0.32994		0.79041	0.00959		0.51834	0.02937		0.79041	0.00959		0.48235	0.18862		0.48701	0.03104		0.776	0.01619
0.33677	0.02678		0.38081	0.04343		0.79441	0.0098		0.79441	0.0098		0.50329	0.38441		0.79441	0.0098		0.52134	0.0339		0.79441	0.0098		0.48535	0.1811		0.49001	0.03043		0.779	0.01628
0.34077	0.02708		0.38381	0.04283		0.79841	0.00998		0.79841	0.00998		0.50629	0.4344		0.79841	0.00998		0.52434	0.04429		0.79841	0.00998		0.48835	0.17095		0.49301	0.02989		0.783	0.01634
0.34377	0.02706		0.38781	0.04222		0.80141	0.01011		0.80141	0.01011		0.50929	0.47525		0.80141	0.01011		0.52734	0.06143		0.80141	0.01011		0.49135	0.15795		0.49601	0.02941		0.786	0.0163
0.34777	0.0268		0.39181	0.04159		0.80541	0.01017		0.80541	0.01017		0.51229	0.50326		0.80541	0.01017		0.53034	0.08602		0.80541	0.01017		0.49435	0.14225		0.49901	0.02902		0.789	0.01616
0.35077	0.02647		0.39481	0.04095		0.80841	0.01016		0.80841	0.01016		0.51529	0.51585		0.80841	0.01016		0.53334	0.11835		0.80841	0.01016		0.49735	0.12445		0.50201	0.02869		0.793	0.01599
0.35377	0.02624		0.39881	0.04034		0.81241	0.01007		0.81241	0.01007		0.51829	0.51234		0.81241	0.01007		0.53634	0.15812		0.81241	0.01007		0.50035	0.10546		0.50501	0.0284		0.796	0.01586
0.35777	0.02626		0.40281	0.03978		0.81541	0.00992		0.81541	0.00992		0.52129	0.49371		0.81541	0.00992		0.54034	0.20419		0.81541	0.00992		0.50335	0.08642		0.50801	0.02811		0.8	0.01583
0.36077	0.02655		0.40581	0.03931		0.81941	0.00971		0.81941	0.00971		0.52529	0.46262		0.81941	0.00971		0.54334	0.25464		0.81941	0.00971		0.50635	0.0685		0.51101	0.0278		0.803	0.01589
0.36477	0.02699		0.40981	0.03889		0.82341	0.00947		0.82341	0.00947		0.52829	0.42271		0.82341	0.00947		0.54634	0.30695		0.82341	0.00947		0.50935	0.05263		0.51401	0.02746		0.807	0.01599
0.36777	0.02746		0.41281	0.03852		0.82641	0.00922		0.82641	0.00922		0.53129	0.37807		0.82641	0.00922		0.54934	0.3582		0.82641	0.00922		0.51235	0.03942		0.51701	0.02712		0.81	0.01604
0.37077	0.02781		0.41681	0.03813		0.83041	0.00898		0.83041	0.00898		0.53429	0.33258		0.83041	0.00898		0.55234	0.40596		0.83041	0.00898		0.51535	0.02913		0.52101	0.02683		0.814	0.016
0.37477	0.02798		0.42081	0.03766		0.83341	0.00878		0.83341	0.00878		0.53729	0.28964		0.83341	0.00878		0.55534	0.44829		0.83341	0.00878		0.51835	0.02162		0.52401	0.0266		0.817	0.01587
0.37777	0.02798		0.42381	0.03711		0.83741	0.00863		0.83741	0.00863		0.54029	0.25154		0.83741	0.00863		0.55834	0.48493		0.83741	0.00863		0.52135	0.01656		0.52701	0.02643		0.821	0.0157
0.38177	0.02785		0.42781	0.03656		0.84041	0.00856		0.84041	0.00856		0.54329	0.21985		0.84041	0.00856		0.56134	0.51622		0.84041	0.00856		0.52435	0.01343		0.53001	0.02631		0.824	0.01559
0.38477	0.02775		0.43181	0.03609		0.84441	0.00856		0.84441	0.00856		0.54629	0.19508		0.84441	0.00856		0.56434	0.5439		0.84441	0.00856		0.52735	0.01174		0.53301	0.02617		0.828	0.01556
0.38777	0.02773		0.43481	0.03576		0.84741	0.00864		0.84741	0.00864		0.54929	0.17708		0.84741	0.00864		0.56734	0.57024		0.84741	0.00864		0.53035	0.01098		0.53601	0.02599		0.831	0.01563
0.39177	0.02778		0.43881	0.03555		0.85141	0.00877		0.85141	0.00877		0.55229	0.16523		0.85141	0.00877		0.57034	0.5973		0.85141	0.00877		0.53335	0.01076		0.53901	0.02576		0.834	0.01574
0.39477	0.02797		0.44181	0.03537		0.85541	0.00896		0.85541	0.00896		0.55529	0.15845		0.85541	0.00896		0.57334	0.62638		0.85541	0.00896		0.53635	0.0108		0.54201	0.0255		0.838	0.0158
0.39877	0.02825		0.44581	0.0351		0.85841	0.00916		0.85841	0.00916		0.55829	0.15541		0.85841	0.00916		0.57634	0.65686		0.85841	0.00916		0.53935	0.0109		0.54501	0.02525		0.841	0.01576
0.40177	0.02858		0.44981	0.03467		0.86241	0.00937		0.86241	0.00937		0.56129	0.15459		0.86241	0.00937		0.57934	0.68714		0.86241	0.00937		0.54235	0.01096		0.54801	0.02506		0.845	0.01564
0.40477	0.02891		0.45281	0.03414		0.86541	0.00955		0.86541	0.00955		0.56429	0.15454		0.86541	0.00955		0.58334	0.7135		0.86541	0.00955		0.54535	0.01095		0.55101	0.02493		0.848	0.01549
0.40877	0.02921		0.45681	0.03359		0.86941	0.00968		0.86941	0.00968		0.56729	0.15372		0.86941	0.00968		0.58634	0.73172		0.86941	0.00968		0.54835	0.01085		0.55401	0.02486		0.852	0.01539
0.41177	0.0294		0.45981	0.0332		0.87241	0.00975		0.87241	0.00975		0.57029	0.15103		0.87241	0.00975		0.58934	0.73715		0.87241	0.00975		0.55135	0.01068		0.55701	0.0248		0.855	0.01537
0.41577	0.02948		0.46381	0.03301		0.87641	0.00976		0.87641	0.00976		0.57329	0.1456		0.87641	0.00976		0.59234	0.72601		0.87641	0.00976		0.55435	0.01049		0.56001	0.0247		0.859	0.01544
0.41877	0.02943		0.46781	0.03296		0.88041	0.00969		0.88041	0.00969		0.57629	0.13725		0.88041	0.00969		0.59534	0.69601		0.88041	0.00969		0.55735	0.01028		0.56301	0.02452		0.862	0.01552
0.42177	0.02935		0.47081	0.03291		0.88341	0.00955		0.88341	0.00955		0.57929	0.12624		0.88341	0.00955		0.59834	0.64754		0.88341	0.00955		0.56035	0.01007		0.56601	0.0243		0.866	0.01556
0.42577	0.02933		0.47481	0.0327		0.88741	0.00937		0.88741	0.00937		0.58229	0.11355		0.88741	0.00937		0.60134	0.58297		0.88741	0.00937		0.56335	0.00989		0.56901	0.02404		0.869	0.01551
0.42877	0.02947		0.47881	0.03229		0.89041	0.00914		0.89041	0.00914		0.58529	0.1007		0.89041	0.00914		0.60434	0.50686		0.89041	0.00914		0.56635	0.00973		0.57201	0.02383		0.873	0.01539
0.43277	0.0298		0.48181	0.03175		0.89441	0.0089		0.89441	0.0089		0.58829	0.08934		0.89441	0.0089		0.60734	0.42516		0.89441	0.0089		0.56935	0.0096		0.57501	0.0237		0.876	0.01524
0.43577	0.03029		0.48581	0.03126		0.89741	0.00868		0.89741	0.00868		0.59229	0.08129		0.89741	0.00868		0.61034	0.34392		0.89741	0.00868		0.57235	0.00949		0.57801	0.02364		0.88	0.01515
0.43877	0.0308		0.48881	0.03094		0.90141	0.00848		0.90141	0.00848		0.59529	0.07813		0.90141	0.00848		0.61334	0.26924		0.90141	0.00848		0.57535	0.0094		0.58101	0.02364		0.883	0.01517
0.44277	0.03119		0.49281	0.03086		0.90441	0.00834		0.90441	0.00834		0.59829	0.08094		0.90441	0.00834		0.61634	0.20517		0.90441	0.00834		0.57835	0.00932		0.58401	0.02362		0.886	0.01527
0.44577	0.03139		0.49681	0.03089		0.90841	0.00826		0.90841	0.00826		0.60129	0.09015		0.90841	0.00826		0.61934	0.15486		0.90841	0.00826		0.58135	0.00926		0.58701	0.02355		0.89	0.0154
0.44977	0.03135		0.49981	0.03089		0.91241	0.00825		0.91241	0.00825		0.60429	0.1054		0.91241	0.00825		0.62334	0.11955		0.91241	0.00825		0.58435	0.00921		0.59001	0.0234		0.893	0.01547
0.45277	0.03122		0.50381	0.03071		0.91541	0.00832		0.91541	0.00832		0.60729	0.1255		0.91541	0.00832		0.62634	0.09925		0.91541	0.00832		0.58735	0.00916		0.59301	0.02319		0.897	0.01543
0.45577	0.03114		0.50781	0.03034		0.91941	0.00844		0.91941	0.00844		0.61029	0.14847		0.91941	0.00844		0.62934	0.0929		0.91941	0.00844		0.59035	0.00912		0.59601	0.02296		0.9	0.01529
0.45977	0.03124		0.51081	0.02986		0.92241	0.00861		0.92241	0.00861		0.61329	0.17189		0.92241	0.00861		0.63234	0.09875		0.92241	0.00861		0.59335	0.00909		0.59901	0.02279		0.904	0.01511
0.46277	0.03156		0.51481	0.02943		0.92641	0.00881		0.92641	0.00881		0.61629	0.19313		0.92641	0.00881		0.63534	0.1145		0.92641	0.00881		0.59635	0.00906		0.60201	0.0227		0.907	0.01493
0.46677	0.03209		0.51781	0.02918		0.92941	0.009		0.92941	0.009		0.61929	0.20991		0.92941	0.009		0.63834	0.13752		0.92941	0.009		0.60035	0.00904		0.60501	0.0227		0.911	0.01483
0.46977	0.03264		0.52181	0.02911		0.93341	0.00918		0.93341	0.00918		0.62229	0.22045		0.93341	0.00918		0.64134	0.16484		0.93341	0.00918		0.60335	0.00902		0.60801	0.02273		0.914	0.01479
0.47277	0.03313		0.52581	0.02912		0.93641	0.00932		0.93641	0.00932		0.62529	0.22378		0.93641	0.00932		0.64434	0.19342		0.93641	0.00932		0.60635	0.00899		0.61101	0.02274		0.918	0.01479
0.47677	0.03346		0.52881	0.0291		0.94041	0.0094		0.94041	0.0094		0.62829	0.22001		0.94041	0.0094		0.64734	0.2203		0.94041	0.0094		0.60935	0.00897		0.61401	0.02268		0.921	0.01476
0.47977	0.03362		0.53281	0.02895		0.94441	0.00941		0.94441	0.00941		0.63129	0.21003		0.94441	0.00941		0.65034	0.2429		0.94441	0.00941		0.61235	0.00896		0.61701	0.02254		0.925	0.01469
0.48377	0.03366		0.53581	0.02866		0.94741	0.00935		0.94741	0.00935		0.63429	0.19535		0.94741	0.00935		0.65334	0.25928		0.94741	0.00935		0.61535	0.00894		0.62001	0.02234		0.928	0.01459
0.48677	0.03368		0.53981	0.0283		0.95141	0.00923		0.95141	0.00923		0.63729	0.17791		0.95141	0.00923		0.65634	0.26845		0.95141	0.00923		0.61835	0.00892		0.62301	0.02213		0.931	0.01452
0.48977	0.0338		0.54381	0.02797		0.95441	0.00906		0.95441	0.00906		0.64029	0.15932		0.95441	0.00906		0.65934	0.27031		0.95441	0.00906		0.62135	0.0089		0.62601	0.02199		0.935	0.01451
0.49377	0.03406		0.54681	0.02775		0.95841	0.00885		0.95841	0.00885		0.64329	0.14119		0.95841	0.00885		0.66234	0.26573		0.95841	0.00885		0.62435	0.00889		0.62901	0.02192		0.938	0.01459
0.49677	0.03447		0.55081	0.02763		0.96141	0.00863		0.96141	0.00863		0.64629	0.12457		0.96141	0.00863		0.66634	0.25594		0.96141	0.00863		0.62735	0.00887		0.63301	0.02194		0.942	0.01473
0.50077	0.03498		0.55481	0.02757		0.96541	0.00841		0.96541	0.00841		0.64929	0.11001		0.96541	0.00841		0.66934	0.24268		0.96541	0.00841		0.63035	0.00885		0.63601	0.02199		0.945	0.01486
0.50377	0.03555		0.55781	0.02751		0.96941	0.00823		0.96941	0.00823		0.65229	0.09774		0.96941	0.00823		0.67234	0.2275		0.96941	0.00823		0.63335	0.00884		0.63901	0.022		0.949	0.01491
0.50677	0.03606		0.56181	0.02739		0.97241	0.00809		0.97241	0.00809		0.65529	0.08767		0.97241	0.00809		0.67534	0.21191		0.97241	0.00809		0.63635	0.00883		0.64201	0.02194		0.952	0.01488
0.51077	0.03647		0.56481	0.02723		0.97641	0.00801		0.97641	0.00801		0.65929	0.07955		0.97641	0.00801		0.67834	0.19692		0.97641	0.00801		0.63935	0.00881		0.64501	0.02179		0.956	0.01477
0.51377	0.03673		0.56881	0.02703		0.97941	0.008		0.97941	0.008		0.66229	0.07302		0.97941	0.008		0.68134	0.1832		0.97941	0.008		0.64235	0.0088		0.64801	0.02159		0.959	0.01466
0.51777	0.03687		0.57281	0.02683		0.98341	0.00806		0.98341	0.00806		0.66529	0.06775		0.98341	0.00806		0.68434	0.17104		0.98341	0.00806		0.64535	0.00879		0.65101	0.02138		0.963	0.01461
0.52077	0.03699		0.57581	0.02664		0.98641	0.00817		0.98641	0.00817		0.66829	0.06338		0.98641	0.00817		0.68734	0.1605		0.98641	0.00817		0.64835	0.00878		0.65401	0.02123		0.966	0.01463
0.52377	0.03719		0.57981	0.02645		0.99041	0.00833		0.99041	0.00833		0.67129	0.05964		0.99041	0.00833		0.69034	0.15145		0.99041	0.00833		0.65135	0.00876		0.65701	0.02119		0.97	0.0147
0.52777	0.03754		0.58381	0.02626		0.99341	0.00852		0.99341	0.00852		0.67429	0.0563		0.99341	0.00852		0.69334	0.14371		0.99341	0.00852		0.65435	0.00875		0.66001	0.02123		0.973	0.01477
0.53077	0.03808		0.58681	0.02609		0.99741	0.00871		0.99741	0.00871		0.67729	0.05319		0.99741	0.00871		0.69634	0.13706		0.99741	0.00871		0.65735	0.00874		0.66301	0.02129		0.977	0.01478
0.53477	0.03876		0.59081	0.02597		1.00141	0.00888		1.00141	0.00888		0.68029	0.05021		1.00141	0.00888		0.69934	0.13128		1.00141	0.00888		0.66035	0.00873		0.66601	0.02133		0.98	0.01472
0.53777	0.03945		0.59381	0.02591		1.00441	0.00902		1.00441	0.00902		0.68329	0.0473		1.00441	0.00902		0.70234	0.12621		1.00441	0.00902		0.66335	0.00872		0.66901	0.02129		0.983	0.01461
0.54077	0.04008		0.59781	0.02589		1.00841	0.00911		1.00841	0.00911		0.68629	0.04453		1.00841	0.00911		0.70634	0.12174		1.00841	0.00911		0.66635	0.00871		0.67201	0.02115		0.987	0.01452
0.54477	0.04057		0.60181	0.02585		1.01141	0.00914		1.01141	0.00914		0.68929	0.04196		1.01141	0.00914		0.70934	0.11772		1.01141	0.00914		0.66935	0.0087		0.67501	0.02095		0.99	0.01448
0.54777	0.04091		0.60481	0.02573		1.01541	0.0091		1.01541	0.0091		0.69229	0.03974		1.01541	0.0091		0.71234	0.1141		1.01541	0.0091		0.67235	0.00869		0.67801	0.02075		0.994	0.01452
0.55177	0.04121		0.60881	0.02549		1.01841	0.00901		1.01841	0.00901		0.69529	0.03799		1.01841	0.00901		0.71534	0.1108		1.01841	0.00901		0.67535	0.00868		0.68101	0.02062		0.997	0.0146
0.55477	0.04154		0.61181	0.02516		1.02241	0.00886		1.02241	0.00886		0.69829	0.03677		1.02241	0.00886		0.71834	0.10779		1.02241	0.00886		0.67835	0.00867		0.68401	0.02058		1.001	0.01466
0.55777	0.042		0.61581	0.02486		1.02641	0.00869		1.02641	0.00869		0.70129	0.03612		1.02641	0.00869		0.72134	0.105		1.02641	0.00869		0.68135	0.00865		0.68701	0.02063		1.004	0.01465
0.56177	0.04261		0.61981	0.02469		1.02941	0.0085		1.02941	0.0085		0.70429	0.036		1.02941	0.0085		0.72434	0.10245		1.02941	0.0085		0.68435	0.00864		0.69001	0.02071		1.008	0.01458
0.56477	0.04341		0.62281	0.02468		1.03341	0.00832		1.03341	0.00832		0.70729	0.03628		1.03341	0.00832		0.72734	0.10006		1.03341	0.00832		0.68735	0.00863		0.69301	0.02076		1.011	0.01449
0.56877	0.04426		0.62681	0.0248		1.03641	0.00816		1.03641	0.00816		0.71029	0.03679		1.03641	0.00816		0.73034	0.09783		1.03641	0.00816		0.69035	0.00861		0.69601	0.02073		1.015	0.01441
0.57177	0.04514		0.63081	0.02494		1.04041	0.00805		1.04041	0.00805		0.71329	0.03736		1.04041	0.00805		0.73334	0.09576		1.04041	0.00805		0.69335	0.0086		0.69901	0.02061		1.018	0.01441
0.57477	0.04593		0.63381	0.02495		1.04341	0.00799		1.04341	0.00799		0.71629	0.03782		1.04341	0.00799		0.73634	0.09381		1.04341	0.00799		0.69635	0.00859		0.70201	0.02042		1.022	0.01446
0.57877	0.0466		0.63781	0.02474		1.04741	0.00799		1.04741	0.00799		0.71929	0.03807		1.04741	0.00799		0.73934	0.09196		1.04741	0.00799		0.69935	0.00858		0.70501	0.02022		1.025	0.01454
0.58177	0.04721		0.64081	0.02435		1.05041	0.00805		1.05041	0.00805		0.72229	0.03805		1.05041	0.00805		0.74234	0.09024		1.05041	0.00805		0.70235	0.00857		0.70801	0.02009		1.028	0.01459
0.58577	0.04779		0.64481	0.02393		1.05441	0.00815		1.05441	0.00815		0.72629	0.03778		1.05441	0.00815		0.74534	0.08859		1.05441	0.00815		0.70535	0.00855		0.71101	0.02005		1.032	0.01458
0.58877	0.04849		0.64881	0.02365		1.05841	0.00829		1.05841	0.00829		0.72929	0.0373		1.05841	0.00829		0.74934	0.08703		1.05841	0.00829		0.70835	0.00854		0.71401	0.0201		1.035	0.01452
0.59277	0.04936		0.65181	0.02361		1.06141	0.00845		1.06141	0.00845		0.73229	0.03666		1.06141	0.00845		0.75234	0.08555		1.06141	0.00845		0.71135	0.00853		0.71701	0.02019		1.039	0.01443
0.59577	0.05039		0.65581	0.0238		1.06541	0.00861		1.06541	0.00861		0.73529	0.03594		1.06541	0.00861		0.75534	0.08415		1.06541	0.00861		0.71435	0.00852		0.72001	0.02026		1.042	0.01439
0.59877	0.05157		0.65981	0.02406		1.06841	0.00875		1.06841	0.00875		0.73829	0.03519		1.06841	0.00875		0.75834	0.08282		1.06841	0.00875		0.71735	0.0085		0.72301	0.02026		1.046	0.0144
0.60277	0.05283		0.66281	0.02421		1.07241	0.00885		1.07241	0.00885		0.74129	0.03446		1.07241	0.00885		0.76134	0.08154		1.07241	0.00885		0.72035	0.00849		0.72601	0.02014		1.049	0.01445
0.60577	0.05405		0.66681	0.02409		1.07541	0.00891		1.07541	0.00891		0.74429	0.03375		1.07541	0.00891		0.76434	0.08032		1.07541	0.00891		0.72335	0.00848		0.72901	0.01997		1.053	0.01451
0.60977	0.05523		0.66981	0.02372		1.07941	0.00891		1.07941	0.00891		0.74729	0.03311		1.07941	0.00891		0.76734	0.07915		1.07941	0.00891		0.72635	0.00847		0.73201	0.01977		1.056	0.01452
0.61277	0.05637		0.67381	0.02323		1.08341	0.00885		1.08341	0.00885		0.75029	0.03252		1.08341	0.00885		0.77034	0.07806		1.08341	0.00885		0.72935	0.00846		0.73501	0.01963		1.06	0.01447
0.61577	0.05752		0.67781	0.02284		1.08641	0.00875		1.08641	0.00875		0.75329	0.03199		1.08641	0.00875		0.77334	0.07699		1.08641	0.00875		0.73235	0.00844		0.73801	0.01959		1.063	0.01438
0.61977	0.05882		0.68081	0.0227		1.09041	0.0086		1.09041	0.0086		0.75629	0.0315		1.09041	0.0086		0.77634	0.07597		1.09041	0.0086		0.73535	0.00843		0.74101	0.01964		1.067	0.0143
0.62277	0.06039		0.68481	0.02285		1.09341	0.00844		1.09341	0.00844		0.75929	0.03106		1.09341	0.00844		0.77934	0.07499		1.09341	0.00844		0.73835	0.00842		0.74401	0.01974		1.07	0.01428
0.62677	0.06238		0.68881	0.02316		1.09741	0.00827		1.09741	0.00827		0.76229	0.03064		1.09741	0.00827		0.78234	0.07405		1.09741	0.00827		0.74135	0.00841		0.74801	0.01983		1.074	0.01431
0.62977	0.06496		0.69181	0.02342		1.10041	0.00811		1.10041	0.00811		0.76529	0.03024		1.10041	0.00811		0.78534	0.07314		1.10041	0.00811		0.74435	0.00839		0.75101	0.01983		1.077	0.01437
0.63277	0.06833		0.69581	0.02344		1.10441	0.00799		1.10441	0.00799		0.76829	0.02987		1.10441	0.00799		0.78834	0.07226		1.10441	0.00799		0.74735	0.00838		0.75401	0.01974		1.08	0.01442
0.63677	0.07292		0.69881	0.02318		1.10741	0.0079		1.10741	0.0079		0.77129	0.02952		1.10741	0.0079		0.79234	0.07144		1.10741	0.0079		0.75035	0.00836		0.75701	0.01957		1.084	0.01441
0.63977	0.07942		0.70281	0.02272		1.11141	0.00787		1.11141	0.00787		0.77429	0.02919		1.11141	0.00787		0.79534	0.07063		1.11141	0.00787		0.75335	0.00835		0.76001	0.01938		1.087	0.01435
0.64377	0.08883		0.70681	0.02228		1.11541	0.0079		1.11541	0.0079		0.77729	0.02888		1.11541	0.0079		0.79834	0.06986		1.11541	0.0079		0.75635	0.00834		0.76301	0.01924		1.091	0.01428
0.64677	0.10241		0.70981	0.02204		1.11841	0.00797		1.11841	0.00797		0.78029	0.02857		1.11841	0.00797		0.80134	0.06911		1.11841	0.00797		0.75935	0.00833		0.76601	0.01919		1.094	0.01423
0.64977	0.12157		0.71381	0.02207		1.12241	0.00808		1.12241	0.00808		0.78329	0.02827		1.12241	0.00808		0.80434	0.0684		1.12241	0.00808		0.76235	0.00832		0.76901	0.01924		1.098	0.01423
0.65377	0.1475		0.71681	0.02232		1.12541	0.00822		1.12541	0.00822		0.78629	0.02798		1.12541	0.00822		0.80734	0.0677		1.12541	0.00822		0.76635	0.0083		0.77201	0.01934		1.101	0.01428
0.65677	0.18089		0.72081	0.02261		1.12941	0.00837		1.12941	0.00837		0.79029	0.0277		1.12941	0.00837		0.81034	0.06703		1.12941	0.00837		0.76935	0.00829		0.77501	0.01942		1.105	0.01433
0.66077	0.22148		0.72481	0.02273		1.13241	0.0085		1.13241	0.0085		0.79329	0.02744		1.13241	0.0085		0.81334	0.06638		1.13241	0.0085		0.77235	0.00828		0.77801	0.01945		1.108	0.01435
0.66377	0.26779		0.72781	0.02261		1.13641	0.00861		1.13641	0.00861		0.79629	0.02719		1.13641	0.00861		0.81634	0.06576		1.13641	0.00861		0.77535	0.00826		0.78101	0.01937		1.112	0.01432
0.66677	0.31735		0.73181	0.02226		1.14041	0.00869		1.14041	0.00869		0.79929	0.02694		1.14041	0.00869		0.81934	0.06517		1.14041	0.00869		0.77835	0.00825		0.78401	0.01922		1.115	0.01426
0.67077	0.36711		0.73581	0.02184		1.14341	0.00871		1.14341	0.00871		0.80229	0.0267		1.14341	0.00871		0.82234	0.0646		1.14341	0.00871		0.78135	0.00824		0.78701	0.01903		1.119	0.01419
0.67377	0.41383		0.73881	0.02154		1.14741	0.00869		1.14741	0.00869		0.80529	0.02646		1.14741	0.00869		0.82534	0.06403		1.14741	0.00869		0.78435	0.00822		0.79001	0.01889		1.122	0.01417
0.67777	0.45526		0.74281	0.02143		1.15041	0.00862		1.15041	0.00862		0.80829	0.02622		1.15041	0.00862		0.82834	0.06348		1.15041	0.00862		0.78735	0.0082		0.79301	0.01883		1.125	0.0142
0.68077	0.49019		0.74581	0.02153		1.15441	0.00851		1.15441	0.00851		0.81129	0.026		1.15441	0.00851		0.83234	0.06296		1.15441	0.00851		0.79035	0.00819		0.79601	0.01887		1.129	0.01425
0.68377	0.51943		0.74981	0.02173		1.15741	0.00838		1.15741	0.00838		0.81429	0.02578		1.15741	0.00838		0.83534	0.06246		1.15741	0.00838		0.79335	0.00817		0.79901	0.01896		1.132	0.01429
0.68777	0.54502		0.75381	0.02189		1.16141	0.00823		1.16141	0.00823		0.81729	0.02556		1.16141	0.00823		0.83834	0.06199		1.16141	0.00823		0.79635	0.00816		0.80201	0.01905		1.136	0.01429
0.69077	0.5702		0.75681	0.02189		1.16441	0.00809		1.16441	0.00809		0.82029	0.02536		1.16441	0.00809		0.84134	0.06154		1.16441	0.00809		0.79935	0.00814		0.80501	0.01908		1.139	0.01424
0.69477	0.59863		0.76081	0.02174		1.16841	0.00797		1.16841	0.00797		0.82329	0.02514		1.16841	0.00797		0.84434	0.06111		1.16841	0.00797		0.80235	0.00813		0.80801	0.01902		1.143	0.01418
0.69777	0.63366		0.76481	0.0215		1.17241	0.00788		1.17241	0.00788		0.82629	0.02492		1.17241	0.00788		0.84734	0.06071		1.17241	0.00788		0.80535	0.00811		0.81101	0.01888		1.146	0.01415
0.70077	0.67783		0.76781	0.02126		1.17541	0.00784		1.17541	0.00784		0.82929	0.02471		1.17541	0.00784		0.85034	0.06035		1.17541	0.00784		0.80835	0.00809		0.81401	0.0187		1.15	0.01416
0.70477	0.73286		0.77181	0.02112		1.17941	0.00785		1.17941	0.00785		0.83229	0.02451		1.17941	0.00785		0.85334	0.06002		1.17941	0.00785		0.81135	0.00807		0.81701	0.01855		1.153	0.01422
0.70777	0.79905		0.77481	0.02109		1.18241	0.0079		1.18241	0.0079		0.83529	0.02431		1.18241	0.0079		0.85634	0.05973		1.18241	0.0079		0.81435	0.00806		0.82001	0.01848		1.157	0.01428
0.71177	0.87621		0.77881	0.02114		1.18641	0.00799		1.18641	0.00799		0.83829	0.0241		1.18641	0.00799		0.85934	0.05948		1.18641	0.00799		0.81735	0.00804		0.82301	0.0185		1.16	0.01431
0.71477	0.96292		0.78281	0.0212		1.18941	0.0081		1.18941	0.0081		0.84129	0.0239		1.18941	0.0081		0.86234	0.05927		1.18941	0.0081		0.82035	0.00802		0.82601	0.01859		1.164	0.01431
0.71777	1.05693		0.78581	0.02121		1.19341	0.00823		1.19341	0.00823		0.84429	0.02368		1.19341	0.00823		0.86534	0.05906		1.19341	0.00823		0.82335	0.008		0.82901	0.01869		1.167	0.01427
0.72177	1.1548		0.78981	0.02118		1.19741	0.00835		1.19741	0.00835		0.84729	0.02347		1.19741	0.00835		0.86834	0.05885		1.19741	0.00835		0.82635	0.00798		0.83201	0.01873		1.171	0.01424
0.72477	1.25064		0.79281	0.02109		1.20041	0.00846		1.20041	0.00846		0.85029	0.02325		1.20041	0.00846		0.87134	0.05856		1.20041	0.00846		0.82935	0.00796		0.83501	0.01868		1.174	0.01425
0.72877	1.33653		0.79681	0.021		1.20441	0.00853		1.20441	0.00853		0.85329	0.02304		1.20441	0.00853		0.87534	0.05816		1.20441	0.00853		0.83235	0.00794		0.83801	0.01855		1.177	0.01428
0.73177	1.40293		0.80081	0.02091		1.20741	0.00856		1.20741	0.00856		0.85729	0.02283		1.20741	0.00856		0.87834	0.05761		1.20741	0.00856		0.83535	0.00791		0.84101	0.01838		1.181	0.01433
0.73477	1.43926		0.80381	0.02083		1.21141	0.00856		1.21141	0.00856		0.86029	0.02265		1.21141	0.00856		0.88134	0.05685		1.21141	0.00856		0.83835	0.00788		0.84401	0.01822		1.184	0.01436
0.73877	1.43641		0.80781	0.02073		1.21441	0.0085		1.21441	0.0085		0.86329	0.02251		1.21441	0.0085		0.88434	0.05586		1.21441	0.0085		0.84135	0.00785		0.84701	0.01814		1.188	0.01435
0.74177	1.38908		0.81181	0.02064		1.21841	0.00842		1.21841	0.00842		0.86629	0.02245		1.21841	0.00842		0.88734	0.05466		1.21841	0.00842		0.84435	0.00781		0.85001	0.01816		1.191	0.01432
0.74577	1.29688		0.81481	0.02056		1.22141	0.00831		1.22141	0.00831		0.86929	0.02252		1.22141	0.00831		0.89034	0.05333		1.22141	0.00831		0.84735	0.00777		0.85301	0.01824		1.195	0.01428
0.74877	1.166		0.81881	0.02053		1.22541	0.00819		1.22541	0.00819		0.87229	0.02282		1.22541	0.00819		0.89334	0.05196		1.22541	0.00819		0.85035	0.00771		0.85601	0.01834		1.198	0.01428
0.75177	1.00771		0.82181	0.02056		1.22941	0.00807		1.22941	0.00807		0.87529	0.02342		1.22941	0.00807		0.89634	0.05069		1.22941	0.00807		0.85335	0.00765		0.85901	0.01839		1.202	0.0143
0.75577	0.83652		0.82581	0.02061		1.23241	0.00796		1.23241	0.00796		0.87829	0.02443		1.23241	0.00796		0.89934	0.04961		1.23241	0.00796		0.85635	0.00757		0.86301	0.01836		1.205	0.01435
0.75877	0.66675		0.82981	0.02065		1.23641	0.00789		1.23641	0.00789		0.88129	0.02593		1.23641	0.00789		0.90234	0.04885		1.23641	0.00789		0.85935	0.00749		0.86601	0.01824		1.209	0.01438
0.76277	0.5112		0.83281	0.0206		1.23941	0.00786		1.23941	0.00786		0.88429	0.02796		1.23941	0.00786		0.90534	0.0484		1.23941	0.00786		0.86235	0.0074		0.86901	0.01807		1.212	0.01438
0.76577	0.37809		0.83681	0.02044		1.24341	0.00786		1.24341	0.00786		0.88729	0.03048		1.24341	0.00786		0.90834	0.04825		1.24341	0.00786		0.86535	0.00732		0.87201	0.01791		1.216	0.01435
0.76877	0.27138		0.84081	0.0202		1.24641	0.0079		1.24641	0.0079		0.89029	0.03338		1.24641	0.0079		0.91134	0.04829		1.24641	0.0079		0.86835	0.00725		0.87501	0.01782		1.219	0.01433
0.77277	0.19097		0.84381	0.02		1.25041	0.00798		1.25041	0.00798		0.89329	0.03647		1.25041	0.00798		0.91534	0.04844		1.25041	0.00798		0.87135	0.00721		0.87801	0.0178		1.222	0.01431
0.77577	0.13386		0.84781	0.01991		1.25441	0.00808		1.25441	0.00808		0.89629	0.03943		1.25441	0.00808		0.91834	0.04856		1.25441	0.00808		0.87435	0.00722		0.88101	0.01786		1.226	0.01433
0.77977	0.09557		0.85081	0.01997		1.25741	0.00819		1.25741	0.00819		0.89929	0.04197		1.25741	0.00819		0.92134	0.04862		1.25741	0.00819		0.87735	0.00729		0.88401	0.01792		1.229	0.01437
0.78277	0.07127		0.85481	0.02015		1.26141	0.00829		1.26141	0.00829		0.90229	0.04376		1.26141	0.00829		0.92434	0.04859		1.26141	0.00829		0.88035	0.0074		0.88701	0.01794		1.233	0.01439
0.78577	0.05665		0.85881	0.02033		1.26441	0.00839		1.26441	0.00839		0.90529	0.04459		1.26441	0.00839		0.92734	0.04851		1.26441	0.00839		0.88335	0.00757		0.89001	0.01787		1.236	0.01439
0.78977	0.04819		0.86181	0.0204		1.26841	0.00845		1.26841	0.00845		0.90829	0.04436		1.26841	0.00845		0.93034	0.04843		1.26841	0.00845		0.88635	0.00777		0.89301	0.01772		1.24	0.01437
0.79277	0.04339		0.86581	0.02027		1.27141	0.00848		1.27141	0.00848		0.91129	0.04311		1.27141	0.00848		0.93334	0.04842		1.27141	0.00848		0.88935	0.00799		0.89601	0.01751		1.243	0.01435
0.79677	0.04065		0.86881	0.01997		1.27541	0.00848		1.27541	0.00848		0.91429	0.04105		1.27541	0.00848		0.93634	0.04848		1.27541	0.00848		0.89235	0.0082		0.89901	0.0173		1.247	0.01434
0.79977	0.03897		0.87281	0.01965		1.27841	0.00844		1.27841	0.00844		0.91729	0.03842		1.27841	0.00844		0.93934	0.04866		1.27841	0.00844		0.89535	0.00839		0.90201	0.01714		1.25	0.01436
0.80277	0.03785		0.87681	0.01943		1.28241	0.00838		1.28241	0.00838		0.92029	0.03556		1.28241	0.00838		0.94234	0.0489		1.28241	0.00838		0.89835	0.00853		0.90501	0.01706		1.254	0.01441
0.80677	0.03703		0.87981	0.01944		1.28641	0.00829		1.28641	0.00829		0.92429	0.03272		1.28641	0.00829		0.94534	0.04915		1.28641	0.00829		0.90135	0.00862		0.90801	0.01705		1.257	0.01444
0.80977	0.03644		0.88381	0.01964		1.28941	0.00821		1.28941	0.00821		0.92729	0.03014		1.28941	0.00821		0.94834	0.04935		1.28941	0.00821		0.90435	0.00866		0.91101	0.01705		1.261	0.01446
0.81377	0.03602		0.88781	0.01993		1.29341	0.00812		1.29341	0.00812		0.93029	0.02794		1.29341	0.00812		0.95134	0.04946		1.29341	0.00812		0.90735	0.00865		0.91401	0.01701		1.264	0.01446
0.81677	0.03565		0.89081	0.02012		1.29641	0.00805		1.29641	0.00805		0.93329	0.02618		1.29641	0.00805		0.95434	0.04945		1.29641	0.00805		0.91035	0.00862		0.91701	0.01691		1.268	0.01445
0.81977	0.03529		0.89481	0.02009		1.30041	0.00801		1.30041	0.00801		0.93629	0.02484		1.30041	0.00801		0.95834	0.04934		1.30041	0.00801		0.91335	0.00856		0.92001	0.01673		1.271	0.01445
0.82377	0.0349		0.89781	0.01984		1.30341	0.00799		1.30341	0.00799		0.93929	0.02386		1.30341	0.00799		0.96134	0.04913		1.30341	0.00799		0.91635	0.00849		0.92301	0.01652		1.274	0.01447
0.82677	0.03444		0.90181	0.01947		1.30741	0.00801		1.30741	0.00801		0.94229	0.02317		1.30741	0.00801		0.96434	0.04886		1.30741	0.00801		0.91935	0.00841		0.92601	0.01637		1.278	0.01451
0.83077	0.03395		0.90581	0.01917		1.31041	0.00805		1.31041	0.00805		0.94529	0.0227		1.31041	0.00805		0.96734	0.04857		1.31041	0.00805		0.92235	0.00834		0.92901	0.01634		1.281	0.01454
0.83377	0.03346		0.90881	0.01907		1.31441	0.00812		1.31441	0.00812		0.94829	0.02236		1.31441	0.00812		0.97034	0.04825		1.31441	0.00812		0.92535	0.00828		0.93201	0.01649		1.285	0.01455
0.83677	0.03303		0.91281	0.01921		1.31841	0.0082		1.31841	0.0082		0.95129	0.02212		1.31841	0.0082		0.97334	0.04793		1.31841	0.0082		0.92835	0.00822		0.93501	0.01681		1.288	0.01454
0.84077	0.03271		0.91681	0.01949		1.32141	0.00828		1.32141	0.00828		0.95429	0.02193		1.32141	0.00828		0.97634	0.04764		1.32141	0.00828		0.93235	0.00817		0.93801	0.01724		1.292	0.01454
0.84377	0.03245		0.91981	0.01975		1.32541	0.00835		1.32541	0.00835		0.95729	0.02178		1.32541	0.00835		0.97934	0.04736		1.32541	0.00835		0.93535	0.00813		0.94101	0.01773		1.295	0.01455
0.84777	0.03224		0.92381	0.01982		1.32841	0.00841		1.32841	0.00841		0.96029	0.02165		1.32841	0.00841		0.98234	0.04709		1.32841	0.00841		0.93835	0.00809		0.94401	0.01818		1.299	0.01457
0.85077	0.032		0.92681	0.01966		1.33241	0.00844		1.33241	0.00844		0.96329	0.02153		1.33241	0.00844		0.98534	0.04684		1.33241	0.00844		0.94135	0.00806		0.94701	0.01856		1.302	0.01461
0.85377	0.0317		0.93081	0.01933		1.33541	0.00845		1.33541	0.00845		0.96629	0.02143		1.33541	0.00845		0.98834	0.04663		1.33541	0.00845		0.94435	0.00803		0.95001	0.01884		1.306	0.01465
0.85777	0.03133		0.93481	0.019		1.33941	0.00843		1.33941	0.00843		0.96929	0.02133		1.33941	0.00843		0.99134	0.04639		1.33941	0.00843		0.94735	0.008		0.95301	0.01904		1.309	0.01466
0.86077	0.03096		0.93781	0.01882		1.34341	0.00838		1.34341	0.00838		0.97229	0.02123		1.34341	0.00838		0.99434	0.04619		1.34341	0.00838		0.95035	0.00797		0.95601	0.0192		1.313	0.01467
0.86477	0.03062		0.94181	0.01887		1.34641	0.00832		1.34641	0.00832		0.97529	0.02113		1.34641	0.00832		0.99734	0.04601		1.34641	0.00832		0.95335	0.00795		0.95901	0.01934		1.316	0.01468
0.86777	0.03033		0.94481	0.01908		1.35041	0.00826		1.35041	0.00826		0.97829	0.02104		1.35041	0.00826		1.00134	0.04582		1.35041	0.00826		0.95635	0.00793		0.96201	0.01946		1.319	0.0147
0.87177	0.03015		0.94881	0.01932		1.35341	0.00819		1.35341	0.00819		0.98129	0.02095		1.35341	0.00819		1.00434	0.04563		1.35341	0.00819		0.95935	0.00791		0.96501	0.01953		1.323	0.01474
0.87477	0.02999		0.95281	0.01945		1.35741	0.00814		1.35741	0.00814		0.98429	0.02087		1.35741	0.00814		1.00734	0.04546		1.35741	0.00814		0.96235	0.0079		0.96801	0.01953		1.326	0.01478
0.87777	0.02983		0.95581	0.01939		1.36041	0.0081		1.36041	0.0081		0.98829	0.02079		1.36041	0.0081		1.01034	0.0453		1.36041	0.0081		0.96535	0.00788		0.97101	0.01943		1.33	0.01482
0.88177	0.02963		0.95981	0.01917		1.36441	0.00808		1.36441	0.00808		0.99129	0.02071		1.36441	0.00808		1.01334	0.04512		1.36441	0.00808		0.96835	0.00786		0.97401	0.01924		1.333	0.01487
0.88477	0.02936		0.96381	0.0189		1.36741	0.00809		1.36741	0.00809		0.99429	0.02063		1.36741	0.00809		1.01634	0.04497		1.36741	0.00809		0.97135	0.00784		0.97801	0.019		1.337	0.01494
0.88877	0.02908		0.96681	0.01871		1.37141	0.00813		1.37141	0.00813		0.99729	0.02056		1.37141	0.00813		1.01934	0.04481		1.37141	0.00813		0.97435	0.00783		0.98101	0.01876		1.34	0.01507
0.89177	0.02879		0.97081	0.01866		1.37541	0.00818		1.37541	0.00818		1.00029	0.02048		1.37541	0.00818		1.02234	0.04465		1.37541	0.00818		0.97735	0.00781		0.98401	0.0186		1.344	0.01528
0.89477	0.02853		0.97381	0.01876		1.37841	0.00823		1.37841	0.00823		1.00329	0.02042		1.37841	0.00823		1.02534	0.04451		1.37841	0.00823		0.98035	0.00779		0.98701	0.01852		1.347	0.01562
0.89877	0.02834		0.97781	0.01892		1.38241	0.0083		1.38241	0.0083		1.00629	0.02036		1.38241	0.0083		1.02834	0.04436		1.38241	0.0083		0.98335	0.00778		0.99001	0.01852		1.351	0.01611
0.90177	0.02818		0.98181	0.01904		1.38541	0.00836		1.38541	0.00836		1.00929	0.02031		1.38541	0.00836		1.03134	0.04422		1.38541	0.00836		0.98635	0.00776		0.99301	0.01856		1.354	0.01678
0.90577	0.02806		0.98481	0.01906		1.38941	0.0084		1.38941	0.0084		1.01229	0.02025		1.38941	0.0084		1.03434	0.04407		1.38941	0.0084		0.98935	0.00775		0.99601	0.01858		1.358	0.01767
0.90877	0.02792		0.98881	0.01898		1.39241	0.00843		1.39241	0.00843		1.01529	0.0202		1.39241	0.00843		1.03734	0.04393		1.39241	0.00843		0.99235	0.00774		0.99901	0.01854		1.361	0.0188
0.91177	0.02774		0.99281	0.01883		1.39641	0.00844		1.39641	0.00844		1.01829	0.02014		1.39641	0.00844		1.04134	0.04379		1.39641	0.00844		0.99535	0.00772		1.00201	0.01844		1.365	0.02017
0.91577	0.02751		0.99581	0.0187		1.40041	0.00843		1.40041	0.00843		1.02129	0.0201		1.40041	0.00843		1.04434	0.04367		1.40041	0.00843		0.99835	0.00771		1.00501	0.0183		1.368	0.02179
0.91877	0.02725		0.99981	0.01862		1.40341	0.0084		1.40341	0.0084		1.02429	0.02004		1.40341	0.0084		1.04734	0.04353		1.40341	0.0084		1.00135	0.0077		1.00801	0.01817		1.371	0.02363
0.92277	0.02703		1.00281	0.01862		1.40741	0.00837		1.40741	0.00837		1.02729	0.02		1.40741	0.00837		1.05034	0.0434		1.40741	0.00837		1.00435	0.00769		1.01101	0.01809		1.375	0.02569
0.92577	0.02684		1.00681	0.01865		1.41041	0.00833		1.41041	0.00833		1.03029	0.01996		1.41041	0.00833		1.05334	0.04328		1.41041	0.00833		1.00735	0.00768		1.01401	0.01808		1.378	0.02798
0.92877	0.02672		1.01081	0.01871		1.41441	0.0083		1.41441	0.0083		1.03329	0.01991		1.41441	0.0083		1.05634	0.04315		1.41441	0.0083		1.01035	0.00767		1.01701	0.01814		1.382	0.03052
0.93277	0.02664		1.01381	0.01875		1.41741	0.00827		1.41741	0.00827		1.03629	0.01986		1.41741	0.00827		1.05934	0.04304		1.41741	0.00827		1.01335	0.00766		1.02001	0.01822		1.385	0.03328
0.93577	0.02656		1.01781	0.01877		1.42141	0.00827		1.42141	0.00827		1.03929	0.01982		1.42141	0.00827		1.06234	0.0429		1.42141	0.00827		1.01635	0.00764		1.02301	0.01826		1.389	0.03619
0.93977	0.02644		1.02181	0.01877		1.42441	0.00829		1.42441	0.00829		1.04229	0.01978		1.42441	0.00829		1.06534	0.04279		1.42441	0.00829		1.01935	0.00763		1.02601	0.01825		1.392	0.03908
0.94277	0.02624		1.02481	0.01874		1.42841	0.00833		1.42841	0.00833		1.04529	0.01974		1.42841	0.00833		1.06834	0.04268		1.42841	0.00833		1.02235	0.00761		1.02901	0.01817		1.396	0.04173
0.94577	0.02599		1.02881	0.01867		1.43241	0.00841		1.43241	0.00841		1.04829	0.01972		1.43241	0.00841		1.07134	0.04256		1.43241	0.00841		1.02535	0.0076		1.03201	0.01806		1.399	0.0439
0.94977	0.02579		1.03181	0.01857		1.43541	0.00853		1.43541	0.00853		1.05129	0.01969		1.43541	0.00853		1.07434	0.04244		1.43541	0.00853		1.02835	0.00758		1.03501	0.01796		1.403	0.0454
0.95277	0.02563		1.03581	0.01847		1.43941	0.00868		1.43941	0.00868		1.05529	0.01967		1.43941	0.00868		1.07734	0.04234		1.43941	0.00868		1.03135	0.00757		1.03801	0.01791		1.406	0.04616
0.95677	0.02557		1.03981	0.01839		1.44241	0.00888		1.44241	0.00888		1.05829	0.01965		1.44241	0.00888		1.08034	0.0422		1.44241	0.00888		1.03435	0.00756		1.04101	0.01794		1.41	0.04623
0.95977	0.02553		1.04281	0.01838		1.44641	0.00912		1.44641	0.00912		1.06129	0.01964		1.44641	0.00912		1.08434	0.04209		1.44641	0.00912		1.03735	0.00755		1.04401	0.01801		1.413	0.04579
0.96277	0.02547		1.04681	0.01845		1.44941	0.00942		1.44941	0.00942		1.06429	0.01964		1.44941	0.00942		1.08734	0.04198		1.44941	0.00942		1.04035	0.00753		1.04701	0.0181		1.416	0.04507
0.96677	0.02536		1.04981	0.01855		1.45341	0.00978		1.45341	0.00978		1.06729	0.01965		1.45341	0.00978		1.09034	0.04186		1.45341	0.00978		1.04335	0.00752		1.05001	0.01815		1.42	0.04432
0.96977	0.02518		1.05381	0.01863		1.45741	0.01023		1.45741	0.01023		1.07029	0.01967		1.45741	0.01023		1.09334	0.04175		1.45741	0.01023		1.04635	0.00751		1.05301	0.01814		1.423	0.04373
0.97377	0.02496		1.05781	0.01861		1.46041	0.01075		1.46041	0.01075		1.07329	0.01971		1.46041	0.01075		1.09634	0.04163		1.46041	0.01075		1.04935	0.0075		1.05601	0.01808		1.427	0.04337
0.97677	0.02479		1.06081	0.01847		1.46441	0.01137		1.46441	0.01137		1.07629	0.01976		1.46441	0.01137		1.09934	0.04153		1.46441	0.01137		1.05235	0.00749		1.05901	0.01799		1.43	0.04325
0.97977	0.02469		1.06481	0.01825		1.46741	0.01209		1.46741	0.01209		1.07929	0.01982		1.46741	0.01209		1.10234	0.04141		1.46741	0.01209		1.05535	0.00747		1.06201	0.01792		1.434	0.04326
0.98377	0.02465		1.06881	0.01806		1.47141	0.01292		1.47141	0.01292		1.08229	0.01989		1.47141	0.01292		1.10534	0.0413		1.47141	0.01292		1.05835	0.00746		1.06501	0.0179		1.437	0.0433
0.98677	0.02465		1.07181	0.01798		1.47441	0.01383		1.47441	0.01383		1.08529	0.01996		1.47441	0.01383		1.10834	0.04121		1.47441	0.01383		1.06135	0.00745		1.06801	0.01793		1.441	0.04324
0.99077	0.02459		1.07581	0.01805		1.47841	0.01484		1.47841	0.01484		1.08829	0.02003		1.47841	0.01484		1.11134	0.04111		1.47841	0.01484		1.06435	0.00743		1.07101	0.018		1.444	0.04302
0.99377	0.02447		1.07881	0.01823		1.48141	0.01592		1.48141	0.01592		1.09129	0.02007		1.48141	0.01592		1.11434	0.04101		1.48141	0.01592		1.06735	0.00742		1.07401	0.01806		1.448	0.04261
0.99677	0.02429		1.08281	0.01841		1.48541	0.01704		1.48541	0.01704		1.09429	0.02006		1.48541	0.01704		1.11734	0.04091		1.48541	0.01704		1.07035	0.00741		1.07701	0.01808		1.451	0.04204
1.00077	0.02413		1.08681	0.01849		1.48941	0.0182		1.48941	0.0182		1.09729	0.01999		1.48941	0.0182		1.12034	0.04082		1.48941	0.0182		1.07335	0.00739		1.08001	0.01804		1.455	0.04136
1.00377	0.02398		1.08981	0.01841		1.49241	0.01935		1.49241	0.01935		1.10029	0.01983		1.49241	0.01935		1.12434	0.04072		1.49241	0.01935		1.07635	0.00738		1.08301	0.01796		1.458	0.04062
1.00777	0.02392		1.09381	0.01821		1.49641	0.02047		1.49641	0.02047		1.10329	0.01959		1.49641	0.02047		1.12734	0.04063		1.49641	0.02047		1.07935	0.00736		1.08601	0.01786		1.462	0.03989
1.01077	0.0239		1.09781	0.01801		1.49941	0.02152		1.49941	0.02152		1.10629	0.01926		1.49941	0.02152		1.13034	0.04054		1.49941	0.02152		1.08235	0.00735		1.08901	0.0178		1.465	0.03922
1.01377	0.02388		1.10081	0.01791		1.50341	0.02249		1.50341	0.02249		1.10929	0.01888		1.50341	0.02249		1.13334	0.04046		1.50341	0.02249		1.08535	0.00733		1.09301	0.0178		1.468	0.03862
1.01777	0.0238		1.10481	0.01797		1.50641	0.02334		1.50641	0.02334		1.11229	0.01845		1.50641	0.02334		1.13634	0.04038		1.50641	0.02334		1.08835	0.00732		1.09601	0.01785		1.472	0.0381
1.02077	0.02364		1.10781	0.01816		1.51041	0.02407		1.51041	0.02407		1.11529	0.01802		1.51041	0.02407		1.13934	0.04028		1.51041	0.02407		1.09135	0.0073		1.09901	0.01792		1.475	0.03767
1.02477	0.02348		1.11181	0.01836		1.51441	0.02465		1.51441	0.02465		1.11829	0.01762		1.51441	0.02465		1.14234	0.04021		1.51441	0.02465		1.09435	0.00729		1.10201	0.01798		1.479	0.03732
1.02777	0.02334		1.11581	0.01846		1.51741	0.02507		1.51741	0.02507		1.12229	0.01728		1.51741	0.02507		1.14534	0.04013		1.51741	0.02507		1.09835	0.00728		1.10501	0.018		1.482	0.03704
1.03077	0.02326		1.11881	0.01839		1.52141	0.02535		1.52141	0.02535		1.12529	0.01703		1.52141	0.02535		1.14834	0.04006		1.52141	0.02535		1.10135	0.00727		1.10801	0.01795		1.486	0.03682
1.03477	0.02324		1.12281	0.0182		1.52441	0.02547		1.52441	0.02547		1.12829	0.01686		1.52441	0.02547		1.15134	0.03998		1.52441	0.02547		1.10435	0.00727		1.11101	0.01788		1.489	0.03667
1.03777	0.02324		1.12581	0.01798		1.52841	0.02546		1.52841	0.02546		1.13129	0.01678		1.52841	0.02546		1.15434	0.03991		1.52841	0.02546		1.10735	0.00726		1.11401	0.01781		1.493	0.03658
1.04177	0.02322		1.12981	0.01786		1.53141	0.02532		1.53141	0.02532		1.13429	0.01676		1.53141	0.02532		1.15734	0.03982		1.53141	0.02532		1.11035	0.00726		1.11701	0.01778		1.496	0.03655
1.04477	0.02312		1.13381	0.0179		1.53541	0.02509		1.53541	0.02509		1.13729	0.01679		1.53541	0.02509		1.16034	0.03974		1.53541	0.02509		1.11335	0.00726		1.12001	0.0178		1.5	0.0366
1.04777	0.02297		1.13681	0.01805		1.53841	0.02478		1.53841	0.02478		1.14029	0.01685		1.53841	0.02478		1.16334	0.03967		1.53841	0.02478		1.11635	0.00725		1.12301	0.01786
1.05177	0.02281		1.14081	0.01822		1.54241	0.02441		1.54241	0.02441		1.14329	0.01692		1.54241	0.02441		1.16734	0.0396		1.54241	0.02441		1.11935	0.00725		1.12601	0.01793
1.05477	0.02273		1.14481	0.0183		1.54641	0.024		1.54641	0.024		1.14629	0.017		1.54641	0.024		1.17034	0.03952		1.54641	0.024		1.12235	0.00725		1.12901	0.01797
1.05877	0.02269		1.14781	0.01826		1.54941	0.02357		1.54941	0.02357		1.14929	0.01707		1.54941	0.02357		1.17334	0.03945		1.54941	0.02357		1.12535	0.00725		1.13201	0.01796
1.06177	0.02273		1.15181	0.01811		1.55341	0.02315		1.55341	0.02315		1.15229	0.01713		1.55341	0.02315		1.17634	0.03937		1.55341	0.02315		1.12835	0.00725		1.13501	0.01791
1.06477	0.02273		1.15481	0.01794		1.55641	0.02273		1.55641	0.02273		1.15529	0.01718		1.55641	0.02273		1.17934	0.03929		1.55641	0.02273		1.13135	0.00725		1.13801	0.01784
1.06877	0.02269		1.15881	0.01784		1.56041	0.02233		1.56041	0.02233		1.15829	0.01721		1.56041	0.02233		1.18234	0.03922		1.56041	0.02233		1.13435	0.00725		1.14101	0.01779
1.07177	0.02259		1.16281	0.01783		1.56341	0.02195		1.56341	0.02195		1.16129	0.01724		1.56341	0.02195		1.18534	0.03915		1.56341	0.02195		1.13735	0.00725		1.14401	0.01779
1.07577	0.02245		1.16581	0.01792		1.56741	0.0216		1.56741	0.0216		1.16429	0.01727		1.56741	0.0216		1.18834	0.03907		1.56741	0.0216		1.14035	0.00725		1.14701	0.01783
1.07877	0.02233		1.16981	0.01804		1.57141	0.02128		1.57141	0.02128		1.16729	0.01729		1.57141	0.02128		1.19134	0.03899		1.57141	0.02128		1.14335	0.00726		1.15001	0.01789
1.08177	0.02227		1.17381	0.01812		1.57441	0.021		1.57441	0.021		1.17029	0.01731		1.57441	0.021		1.19434	0.0389		1.57441	0.021		1.14635	0.00727		1.15301	0.01795
1.08577	0.02229		1.17681	0.01813		1.57841	0.02074		1.57841	0.02074		1.17329	0.01733		1.57841	0.02074		1.19734	0.03883		1.57841	0.02074		1.14935	0.00728		1.15601	0.01797
1.08877	0.02235		1.18081	0.01808		1.58141	0.02051		1.58141	0.02051		1.17629	0.01735		1.58141	0.02051		1.20034	0.03875		1.58141	0.02051		1.15235	0.0073		1.15901	0.01795
1.09277	0.02239		1.18381	0.018		1.58541	0.02032		1.58541	0.02032		1.17929	0.01736		1.58541	0.02032		1.20334	0.03865		1.58541	0.02032		1.15535	0.00732		1.16201	0.01789
1.09577	0.02237		1.18781	0.01794		1.58841	0.02014		1.58841	0.02014		1.18229	0.01738		1.58841	0.02014		1.20634	0.03855		1.58841	0.02014		1.15835	0.00735		1.16501	0.01784
1.09877	0.02235		1.19181	0.01791		1.59241	0.01999		1.59241	0.01999		1.18529	0.01738		1.59241	0.01999		1.21034	0.03845		1.59241	0.01999		1.16135	0.00738		1.16801	0.01782
1.10277	0.02243		1.19481	0.01793		1.59541	0.01985		1.59541	0.01985		1.18929	0.01739		1.59541	0.01985		1.21334	0.03834		1.59541	0.01985		1.16435	0.00743		1.17101	0.01785
1.10577	0.02268		1.19881	0.01797		1.59941	0.01972		1.59941	0.01972		1.19229	0.01739		1.59941	0.01972		1.21634	0.03822		1.59941	0.01972		1.16735	0.00749		1.17401	0.01792
1.10977	0.02323		1.20181	0.01803		1.60341	0.0196		1.60341	0.0196		1.19529	0.01739		1.60341	0.0196		1.21934	0.03808		1.60341	0.0196		1.17035	0.00757		1.17701	0.018
1.11277	0.02416		1.20581	0.01809		1.60641	0.01948		1.60641	0.01948		1.19829	0.01739		1.60641	0.01948		1.22234	0.03792		1.60641	0.01948		1.17335	0.00766		1.18001	0.01806
1.11577	0.02545		1.20981	0.01812		1.61041	0.01937		1.61041	0.01937		1.20129	0.01739		1.61041	0.01937		1.22534	0.03775		1.61041	0.01937		1.17635	0.00777		1.18301	0.01809
1.11977	0.0271		1.21281	0.0181		1.61341	0.01927		1.61341	0.01927		1.20429	0.01738		1.61341	0.01927		1.22834	0.03755		1.61341	0.01927		1.17935	0.00792		1.18601	0.01807
1.12277	0.02908		1.21681	0.01805		1.61741	0.01918		1.61741	0.01918		1.20729	0.01737		1.61741	0.01918		1.23134	0.03732		1.61741	0.01918		1.18235	0.00808		1.18901	0.01804
1.12677	0.03134		1.22081	0.01796		1.62041	0.0191		1.62041	0.0191		1.21029	0.01737		1.62041	0.0191		1.23434	0.03706		1.62041	0.0191		1.18535	0.00827		1.19201	0.01803
1.12977	0.03375		1.22381	0.01789		1.62441	0.01903		1.62441	0.01903		1.21329	0.01736		1.62441	0.01903		1.23734	0.03679		1.62441	0.01903		1.18835	0.00847		1.19501	0.01804
1.13277	0.03622		1.22781	0.01787		1.62841	0.01898		1.62841	0.01898		1.21629	0.01735		1.62841	0.01898		1.24034	0.0365		1.62841	0.01898		1.19135	0.00866		1.19801	0.01809
1.13677	0.03852		1.23081	0.01792		1.63141	0.01889		1.63141	0.01889		1.21929	0.01735		1.63141	0.01889		1.24334	0.03624		1.63141	0.01889		1.19435	0.00883		1.20101	0.01816
1.13977	0.04044		1.23481	0.01801		1.63541	0.01869		1.63541	0.01869		1.22229	0.01734		1.63541	0.01869		1.24634	0.03602		1.63541	0.01869		1.19735	0.00894		1.20401	0.01821
1.14377	0.04176		1.23881	0.0181		1.63841	0.01841		1.63841	0.01841		1.22529	0.01733		1.63841	0.01841		1.25034	0.03592		1.63841	0.01841		1.20035	0.00897		1.20801	0.01823
1.14677	0.04238		1.24181	0.01812		1.64241	0.01815		1.64241	0.01815		1.22829	0.01732		1.64241	0.01815		1.25334	0.03595		1.64241	0.01815		1.20335	0.0089		1.21101	0.01822
1.14977	0.04232		1.24581	0.01805		1.64541	0.01803		1.64541	0.01803		1.23129	0.01732		1.64541	0.01803		1.25634	0.03617		1.64541	0.01803		1.20635	0.00874		1.21401	0.01819
1.15377	0.04171		1.24981	0.01792		1.64941	0.01813		1.64941	0.01813		1.23429	0.01731		1.64941	0.01813		1.25934	0.03659		1.64941	0.01813		1.20935	0.00853		1.21701	0.01817
1.15677	0.04075		1.25281	0.0178		1.65241	0.01845		1.65241	0.01845		1.23729	0.0173		1.65241	0.01845		1.26234	0.03719		1.65241	0.01845		1.21235	0.00835		1.22001	0.01818
1.16077	0.03969		1.25681	0.01776								1.24029	0.0173					1.26534	0.03795					1.21535	0.00836		1.22301	0.01822
1.16377	0.03865		1.25981	0.01781								1.24329	0.01729					1.26834	0.03879					1.21835	0.00877		1.22601	0.01828
1.16777	0.0377		1.26381	0.01792								1.24629	0.01729					1.27134	0.03964					1.22135	0.00985		1.22901	0.01833
1.17077	0.03682		1.26781	0.01801								1.24929	0.01728					1.27434	0.04037					1.22435	0.01192		1.23201	0.01836
1.17377	0.036		1.27081	0.01801								1.25329	0.01728					1.27734	0.04096					1.22735	0.01532		1.23501	0.01836
1.17777	0.03525		1.27481	0.01791								1.25629	0.01728					1.28034	0.04134					1.23035	0.02034		1.23801	0.01834
1.18077	0.03456		1.27781	0.01776								1.25929	0.01728					1.28334	0.04153					1.23335	0.02725		1.24101	0.01833
1.18477	0.03395		1.28181	0.01764								1.26229	0.01729					1.28634	0.04151					1.23635	0.03617		1.24401	0.01833
1.18777	0.0335		1.28581	0.01761								1.26529	0.01731					1.28934	0.04136					1.23935	0.04706		1.24701	0.01837
1.19077	0.03316		1.28881	0.01769								1.26829	0.01735					1.29334	0.04113					1.24235	0.05972		1.25001	0.01842
1.19477	0.03291		1.29281	0.01782								1.27129	0.01742					1.29634	0.04088					1.24535	0.07378		1.25301	0.01847
1.19777	0.03271		1.29681	0.01792								1.27429	0.01753					1.29934	0.04066					1.24835	0.08869		1.25601	0.01849
1.20177	0.03249		1.29981	0.01793								1.27729	0.01769					1.30234	0.04054					1.25135	0.10384		1.25901	0.0185
1.20477	0.03222		1.30381	0.01787								1.28029	0.01791					1.30534	0.04053					1.25435	0.11851		1.26201	0.01849
1.20777	0.03192		1.30681	0.01778								1.28329	0.01821					1.30834	0.04064					1.25735	0.13198		1.26501	0.01848
1.21177	0.03163		1.31081	0.01773								1.28629	0.01858					1.31134	0.04087					1.26035	0.14357		1.26801	0.01849
1.21477	0.03141		1.31481	0.01776								1.28929	0.019					1.31434	0.04118					1.26435	0.15264		1.27101	0.01853
1.21877	0.03125		1.31781	0.01785								1.29229	0.01945					1.31734	0.04156					1.26735	0.15869		1.27401	0.01859
1.22177	0.03119		1.32181	0.01798								1.29529	0.01989					1.32034	0.04191					1.27035	0.16129		1.27701	0.01865
1.22477	0.03113		1.32581	0.01808								1.29829	0.02029					1.32334	0.04221					1.27335	0.16028		1.28001	0.0187
1.22877	0.03105		1.32881	0.01812								1.30129	0.0206					1.32634	0.04243					1.27635	0.15573		1.28301	0.01872
1.23177	0.03092		1.33281	0.01812								1.30429	0.02081					1.32934	0.04255					1.27935	0.14801		1.28601	0.01873
1.23577	0.03072		1.33581	0.01813								1.30729	0.02092					1.33334	0.04255					1.28235	0.13786		1.28901	0.01874
1.23877	0.03052		1.33981	0.01819								1.31029	0.02093					1.33634	0.04247					1.28535	0.12624		1.29201	0.01877
1.24177	0.03037		1.34381	0.01837								1.31329	0.02089					1.33934	0.04233					1.28835	0.1143		1.29501	0.01881
1.24577	0.0303		1.34681	0.01874								1.31629	0.02083					1.34234	0.04214					1.29135	0.10317		1.29801	0.01887
1.24877	0.03028		1.35081	0.01936								1.32029	0.02081					1.34534	0.04194					1.29435	0.09378		1.30101	0.01892
1.25277	0.0303		1.35481	0.02032								1.32329	0.02085					1.34834	0.04175					1.29735	0.08672		1.30401	0.01896
1.25577	0.03028		1.35781	0.02166								1.32629	0.02097					1.35134	0.04158					1.30035	0.08215		1.30701	0.01899
1.25877	0.03018		1.36181	0.02345								1.32929	0.02119					1.35434	0.04143					1.30335	0.07977		1.31001	0.019
1.26277	0.03001		1.36481	0.02567								1.33229	0.02154					1.35734	0.04132					1.30635	0.07894		1.31301	0.01902
1.26577	0.02981		1.36881	0.02825								1.33529	0.022					1.36034	0.04123					1.30935	0.07884		1.31601	0.01906
1.26977	0.02967		1.37281	0.03106								1.33829	0.02258					1.36334	0.04115					1.31235	0.07866		1.31901	0.01911
1.27277	0.02961		1.37581	0.03381								1.34129	0.0233					1.36634	0.04111					1.31535	0.07775		1.32301	0.01918
1.27577	0.02963		1.37981	0.03628								1.34429	0.02414					1.36934	0.04107					1.31835	0.07572		1.32601	0.01925
1.27977	0.02969		1.38281	0.03818								1.34729	0.02507					1.37234	0.04106					1.32135	0.07249		1.32901	0.0193
1.28277	0.02973		1.38681	0.03933								1.35029	0.02604					1.37634	0.04106					1.32435	0.06824		1.33201	0.01934
1.28677	0.02969		1.39081	0.0397								1.35329	0.027					1.37934	0.04107					1.32735	0.06332		1.33501	0.01938
1.28977	0.02959		1.39381	0.03935								1.35629	0.0279					1.38234	0.0411					1.33035	0.05811		1.33801	0.01942
1.29277	0.02947		1.39781	0.03852								1.35929	0.02869					1.38534	0.04115					1.33335	0.05301		1.34101	0.01948
1.29677	0.02937		1.40181	0.03742								1.36229	0.02938					1.38834	0.04121					1.33635	0.0483		1.34401	0.01955
1.29977	0.02933		1.40481	0.03628								1.36529	0.03001					1.39134	0.04129					1.33935	0.04416		1.34701	0.01963
1.30377	0.02937		1.40881	0.0352								1.36829	0.03065					1.39434	0.0414					1.34235	0.04066		1.35001	0.0197
1.30677	0.02943		1.41181	0.03421								1.37129	0.03142					1.39734	0.04154					1.34535	0.03777		1.35301	0.01977
1.30977	0.0295		1.41581	0.03334								1.37429	0.03243					1.40034	0.04173					1.34835	0.03541		1.35601	0.01985
1.31377	0.0295		1.41981	0.03256								1.37729	0.03372					1.40334	0.04201					1.35135	0.03346		1.35901	0.01992
1.31677	0.02944		1.42281	0.03187								1.38029	0.0353					1.40634	0.04245					1.35435	0.03182		1.36201	0.02003
1.32077	0.02932		1.42681	0.0313								1.38329	0.03707					1.40934	0.04311					1.35735	0.03038		1.36501	0.02017
1.32377	0.02922		1.43081	0.03086								1.38729	0.03882					1.41234	0.04417					1.36035	0.02907		1.36801	0.02036
1.32677	0.02918		1.43381	0.03053								1.39029	0.04032					1.41634	0.0458					1.36335	0.02782		1.37101	0.02064
1.33077	0.02918		1.43781	0.03027								1.39329	0.04132					1.41934	0.0483					1.36635	0.02661		1.37401	0.02102
1.33377	0.02926		1.44081	0.03004								1.39629	0.04161					1.42234	0.05195					1.36935	0.02543		1.37701	0.02157
1.33777	0.02934		1.44481	0.0298								1.39929	0.04103					1.42534	0.0571					1.37235	0.02428		1.38001	0.02238
1.34077	0.02938		1.44881	0.02955								1.40229	0.03957					1.42834	0.06404					1.37535	0.02315		1.38301	0.02355
1.34377	0.02936		1.45181	0.02931								1.40529	0.03736					1.43134	0.07291					1.37835	0.02208		1.38601	0.02514
1.34777	0.02926		1.45581	0.02913								1.40829	0.03457					1.43434	0.08366					1.38135	0.02108		1.38901	0.02726
1.35077	0.02914		1.45881	0.02901								1.41129	0.03147					1.43734	0.09596					1.38435	0.02015		1.39201	0.02996
1.35477	0.02906		1.46281	0.02895								1.41429	0.02833					1.44034	0.10916					1.38735	0.0193		1.39501	0.03315
1.35777	0.02908		1.46681	0.02896								1.41729	0.02536					1.44334	0.12236					1.39035	0.01854		1.39801	0.03673
1.36077	0.02916		1.46981	0.02905								1.42029	0.02276					1.44634	0.13442					1.39335	0.01787		1.40101	0.04047
1.36477	0.02929		1.47381	0.02926								1.42329	0.0206					1.44934	0.14426					1.39635	0.01729		1.40401	0.04405
1.36777	0.02937		1.47781	0.02964								1.42629	0.01892					1.45234	0.15099					1.39935	0.01679		1.40701	0.04712
1.37177	0.02939		1.48081	0.03026								1.42929	0.01769					1.45534	0.15413					1.40235	0.01637		1.41001	0.04934
1.37477	0.02931		1.48481	0.03117								1.43229	0.01684					1.45934	0.15365					1.40535	0.01603		1.41301	0.05039
1.37777	0.02919		1.48781	0.03242								1.43529	0.01632					1.46234	0.15005					1.40835	0.01578		1.41601	0.05014
1.38177	0.02911		1.49181	0.03393								1.43829	0.01604					1.46534	0.14424					1.41135	0.0156		1.41901	0.04858
1.38477	0.02913		1.49581	0.03561								1.44129	0.01599					1.46834	0.13734					1.41435	0.01553		1.42201	0.04593
1.38877	0.02923		1.49881	0.03727								1.44429	0.01615					1.47134	0.13044					1.41735	0.01556		1.42501	0.04253
1.39177	0.02938		1.50281	0.03874								1.44729	0.01657					1.47434	0.12441					1.42035	0.01575		1.42801	0.0388
1.39477	0.0295		1.50681	0.0399								1.45129	0.01729					1.47734	0.11974					1.42335	0.01612		1.43101	0.03526
1.39877	0.0295		1.50981	0.04067								1.45429	0.01844					1.48034	0.11656					1.42635	0.01675		1.43401	0.03235
1.40177	0.02944		1.51381	0.04106								1.45729	0.0201					1.48334	0.11454					1.43035	0.01771		1.43801	0.03041
1.40577	0.02932		1.51681	0.04109								1.46029	0.02237					1.48634	0.11325					1.43335	0.01908		1.44101	0.02969
1.40877	0.02924		1.52081	0.04085								1.46329	0.02531					1.48934	0.11218					1.43635	0.02094		1.44401	0.03024
1.41177	0.02926		1.52481	0.04038								1.46629	0.02895					1.49234	0.11094					1.43935	0.02332		1.44701	0.03199
1.41577	0.02943		1.52781	0.03982								1.46929	0.0332					1.49534	0.10941					1.44235	0.02624		1.45001	0.03471
1.41877	0.02969		1.53181	0.03922								1.47229	0.03792					1.49834	0.10764					1.44535	0.02958		1.45301	0.03809
1.42277	0.02998		1.53481	0.03865								1.47529	0.04293					1.50234	0.10588					1.44835	0.03322		1.45601	0.04172
1.42577	0.03023		1.53881	0.03818								1.47829	0.04795											1.45135	0.03685		1.45901	0.04527
1.42877	0.03048		1.54281	0.03783								1.48129	0.05277											1.45435	0.04023		1.46201	0.04839
1.43277	0.03072		1.54581	0.03757								1.48429	0.05717											1.45735	0.04297		1.46501	0.05084
1.43577	0.0311		1.54981	0.03735								1.48729	0.06099											1.46035	0.04478		1.46801	0.05253
1.43977	0.03159		1.55381	0.03715								1.49029	0.06414											1.46335	0.04545		1.47101	0.05345
1.44277	0.03223		1.55681	0.03696								1.49329	0.06656											1.46635	0.04487		1.47401	0.05369
1.44677	0.03288		1.56081	0.03679								1.49629	0.06823											1.46935	0.04307		1.47701	0.05337
1.44977	0.03348		1.56381	0.03668								1.49929	0.06915											1.47235	0.04021		1.48001	0.0527
1.45277	0.03387		1.56781	0.03663								1.50229	0.06935											1.47535	0.03657		1.48301	0.05179
1.45677	0.03405		1.57181	0.03661																				1.47835	0.03249		1.48601	0.05083
1.45977	0.03405		1.57481	0.0366																				1.48135	0.02829		1.48901	0.04989
1.46377	0.03397		1.57881	0.03656																				1.48435	0.02427		1.49201	0.04904
1.46677	0.03391		1.58281	0.03648																				1.48735	0.02072		1.49501	0.0483
1.46977	0.03394		1.58581	0.03641																				1.49035	0.01781		1.49801	0.04769
1.47377	0.03404		1.58981	0.03638																				1.49335	0.01567		1.50101	0.04721
1.47677	0.03412		1.59281	0.03639																				1.49635	0.01435
1.48077	0.03414		1.59681	0.03644																				1.49935	0.01386
1.48377	0.03406		1.60081	0.03649																				1.50235	0.01415
1.48677	0.0339		1.60381	0.0365
1.49077	0.03376		1.60781	0.03646
1.49377	0.03371		1.61081	0.03642
1.49777	0.03381		1.61481	0.03641
1.50077	0.03402		1.61881	0.03646
1.50377	0.03427		1.62181	0.03657
1.50777	0.03444		1.62581	0.03667
1.51077	0.0345		1.62981	0.03672
1.51477	0.03444		1.63281	0.03671
1.51777	0.03436		1.63681	0.03667
1.52077	0.03434		1.63981	0.03663
1.52477	0.03446		1.64381	0.03668
1.52777	0.03469		1.64781	0.03678
1.53177	0.03499		1.65081	0.03691
1.53477	0.03524		1.65481	0.03702
1.53777	0.03538		1.65881	0.03706
1.54177	0.0354		1.66181	0.03705
1.54477	0.03534		1.66581	0.03701
1.54877	0.03532		1.66881	0.03702
1.55177	0.03541		1.67281	0.0371
1.55477	0.03563		1.67681	0.03726
1.55877	0.03594		1.67981	0.03742
1.56177	0.03627		1.68381	0.03754
1.56577	0.03647		1.68781	0.03762
1.56877	0.03658		1.69081	0.03765
1.57177	0.03658		1.69481	0.03766
1.57577	0.03656		1.69781	0.03773
1.57877	0.03658		1.70181	0.03789
1.58277	0.03675		1.70581	0.03815
1.58577	0.03699		1.70881	0.03844
1.58877	0.0373		1.71281	0.03871
1.59277	0.03757		1.71581	0.03889
1.59577	0.03774		1.71981	0.03894
1.59977	0.0378		1.72381	0.0389
1.60277	0.03782		1.72681	0.03886
1.60577	0.03785		1.73081	0.03889
1.60977	0.03795		1.73481	0.039
1.61277	0.03818		1.73781	0.03919
1.61677	0.03844		1.74181	0.03937
1.61977	0.03875		1.74481	0.03945
1.62277	0.039		1.74881	0.03943
1.62677	0.03919		1.75281	0.03934
1.62977	0.03932		1.75581	0.03929
1.63377	0.0394		1.75981	0.03936
1.63677	0.0395		1.76381	0.03959
1.63977	0.03967		1.76681	0.03991
1.64377	0.03992		1.77081	0.04029
1.64677	0.04023		1.77381	0.04065
1.65077	0.04054		1.77781	0.04102
1.65377	0.04085		1.78181	0.0415
1.65677	0.04112		1.78481	0.04222
1.66077	0.04135		1.78881	0.0433
1.66377	0.04154		1.79181	0.04479
1.66777	0.04174		1.79581	0.04663
1.67077	0.04197		1.79981	0.04866
1.67377	0.04226		1.80281	0.05068
1.67777	0.04266		1.80681	0.05244
1.68077	0.04313		1.81081	0.05378
1.68477	0.04365		1.81381	0.05463
1.68777	0.04415		1.81781	0.05498
1.69077	0.04454		1.82081	0.05495
1.69477	0.04479		1.82481	0.05466
1.69777	0.04494		1.82881	0.05427
1.70177	0.04502		1.83181	0.05385
1.70477	0.04511		1.83581	0.05343
1.70777	0.04526		1.83981	0.05297
1.71177	0.04551		1.84281	0.05251
1.71477	0.04579		1.84681	0.05203
1.71877	0.04606		1.84981	0.0516
1.72177	0.04625		1.85381	0.0513
1.72477	0.04636		1.85781	0.05121
1.72877	0.04647		1.86081	0.05132
1.73177	0.04666		1.86481	0.05155
1.73577	0.04704		1.86781	0.05177
1.73877	0.04762		1.87181	0.05188
1.74277	0.04837		1.87581	0.05181
1.74577	0.04916		1.87881	0.05161
1.74877	0.04988		1.88281	0.05141
1.75277	0.05045		1.88681	0.05137
1.75577	0.05091		1.88981	0.05155
1.75977	0.05131		1.89381	0.05194
1.76277	0.05179		1.89681	0.05243
1.76577	0.05248		1.90081	0.05282
1.76977	0.05341		1.90481	0.05301
1.77277	0.05455		1.90781	0.05299
1.77677	0.05578		1.91181	0.05288
1.77977	0.05702		1.91581	0.05282
1.78277	0.05821		1.91881	0.05298
1.78677	0.05938		1.92281	0.05337
1.78977	0.06061		1.92581	0.05394
1.79377	0.06207		1.92981	0.05452
1.79677	0.06395		1.93381	0.055
1.79977	0.06639		1.93681	0.05532
1.80377	0.06953		1.94081	0.05553
1.80677	0.07343		1.94381	0.05576
1.81077	0.07812		1.94781	0.05615
1.81377	0.08364		1.95181	0.05679
1.81677	0.09001		1.95481	0.05763
1.82077	0.09729		1.95881	0.05858
1.82377	0.1056		1.96281	0.05945
1.82777	0.11509		1.96581	0.06013
1.83077	0.12595		1.96981	0.06055
1.83377	0.1383		1.97281	0.06075
1.83777	0.15215		1.97681	0.06089
1.84077	0.1672		1.98081	0.06106
1.84477	0.18272		1.98381	0.06137
1.84777	0.19753		1.98781	0.06182
1.85077	0.21004		1.99181	0.06239
1.85477	0.21847		1.99481	0.06299
1.85777	0.22105		1.99881	0.06355
1.86177	0.21693		2.00181	0.06407
1.86477	0.20573
1.86777	0.18846
1.87177	0.16676
1.87477	0.14285
1.87877	0.11907
1.88177	0.09741
1.88477	0.0792
1.88877	0.06503
1.89177	0.05481
1.89577	0.048
1.89877	0.04378
1.90177	0.04132
1.90577	0.03991
1.90877	0.0391
1.91277	0.03852
1.91577	0.03809
1.91877	0.03776
1.92277	0.03756
1.92577	0.03746
1.92977	0.03746
1.93277	0.03752
1.93577	0.03758
1.93977	0.0376
1.94277	0.03754
1.94677	0.03744
1.94977	0.03731
1.95277	0.03721
1.95677	0.03713
1.95977	0.03709
1.96377	0.0371
1.96677	0.03712
1.96977	0.03712
1.97377	0.03714
1.97677	0.03715
1.98077	0.03719
1.98377	0.03723
1.98677	0.03726
1.99077	0.03724
1.99377	0.03714
1.99777	0.03699
2.00077	0.03689
2.00377	0.03687
2.00777	0.03697
2.01077	0.0372
2.01477	0.03746
2.01777	0.03767
2.02177	0.03769
2.02477	0.03754
2.02777	0.03724
2.03177	0.03691
2.03477	0.03671
2.03877	0.03675
2.04177	0.03699
2.04477	0.0374
2.04877	0.03779
2.05177	0.03806
2.05577	0.03806
2.05877	0.03783
2.06177	0.03748
2.06577	0.03716
2.06877	0.03699
2.07277	0.03703
2.07577	0.0373
2.07877	0.03769
2.08277	0.03806
2.08577	0.03834
2.08977	0.03842
2.09277	0.03832
2.09577	0.03807
2.09977	0.03779
2.10277	0.03757

## Sheet: Figure 2
Fgure 2h							Figure 2l
grey curve		pink curve		blue curve			red curve		blue curve		pink curve
bias	dI/dV	bias	dI/dV	bias	dI/dV		bias	dI/dV	bias	dI/dV	bias	dI/dV
-1.01013	0.94635	-1.01135	0.96227	-1.01105	1.00774		-1.01	2.6	-1.01715	3.05806	-1.01624	2.53685
-1.0083	0.956726	-1.00952	0.962168	-1.00922	1.00459		-1.01	2.64	-1.01532	3.10725	-1.0141	2.55714
-1.00647	0.943349	-1.00769	0.956065	-1.00739	0.995585		-1.01	2.65	-1.01349	3.11671	-1.01196	2.57397
-1.00464	0.950216	-1.00586	0.961151	-1.00555	1.00032		-1.01	2.62	-1.01166	3.13604	-1.00983	2.55463
-1.00281	0.948283	-1.00403	0.952555	-1.00372	0.993551		-1.01	2.62	-1.00983	3.09224	-1.00769	2.54589
-1.00098	0.945791	-1.0022	0.949198	-1.00189	0.996704		-1	2.64	-1.008	3.04591	-1.00555	2.56798
-0.999146	0.959574	-1.00037	0.957082	-1.00006	0.991058		-1	2.64	-1.00616	3.00873	-1.00342	2.58297
-0.997314	0.948588	-0.998535	0.956675	-0.99823	0.991313		-0.999	2.63	-1.00433	3.0306	-1.00128	2.56657
-0.995483	0.948639	-0.996704	0.957591	-0.996399	0.984344		-0.997	2.64	-1.0025	3.02114	-0.999146	2.54623
-0.993652	0.941976	-0.994873	0.955455	-0.994568	0.993754		-0.995	2.63	-1.00067	2.99566	-0.997009	2.57275
-0.991821	0.952555	-0.993042	0.960083	-0.992737	0.996246		-0.993	2.6	-0.99884	3.01412	-0.994873	2.56317
-0.98999	0.954946	-0.991211	0.951589	-0.990906	0.982412		-0.991	2.59	-0.997009	3.03731	-0.992737	2.59369
-0.988159	0.944722	-0.98938	0.952657	-0.989075	0.986125		-0.988	2.61	-0.995178	3.04347	-0.990601	2.61845
-0.986328	0.948435	-0.987549	0.964559	-0.987244	0.982157		-0.986	2.63	-0.993347	3.04016	-0.988464	2.61368
-0.984497	0.952708	-0.985718	0.959829	-0.985413	0.973765		-0.984	2.62	-0.991516	3.06371	-0.986328	2.55623
-0.982666	0.952708	-0.983887	0.957336	-0.983582	0.986226		-0.982	2.62	-0.989685	3.03182	-0.984192	2.51751
-0.980835	0.953115	-0.982056	0.963643	-0.98175	0.978038		-0.98	2.63	-0.987854	3.01402	-0.982056	2.56386
-0.979004	0.943553	-0.980225	0.961711	-0.979919	0.989532		-0.978	2.6	-0.986023	2.99291	-0.979919	2.58289
-0.977173	0.945435	-0.978394	0.954386	-0.978088	0.986633		-0.976	2.6	-0.984192	3.01356	-0.977783	2.556
-0.975342	0.949198	-0.976562	0.955811	-0.976257	0.978953		-0.974	2.6	-0.982361	3.03294	-0.975647	2.51095
-0.973511	0.939941	-0.974731	0.958557	-0.974426	0.983226		-0.971	2.58	-0.98053	3.00568	-0.973511	2.52972
-0.97168	0.955098	-0.9729	0.97112	-0.972595	0.969493		-0.969	2.6	-0.978699	3.01458	-0.971375	2.58389
-0.969849	0.957642	-0.971069	0.955861	-0.970764	0.992025		-0.967	2.62	-0.976868	3.06101	-0.969238	2.56126
-0.968018	0.948842	-0.969238	0.957743	-0.968933	0.971324		-0.965	2.61	-0.975037	3.01147	-0.967102	2.51953
-0.966187	0.950979	-0.967407	0.958049	-0.967102	0.978699		-0.963	2.61	-0.973206	3.06046	-0.964966	2.53212
-0.964355	0.944875	-0.965576	0.959117	-0.965271	0.972544		-0.961	2.63	-0.971375	3.07653	-0.96283	2.56298
-0.962524	0.947062	-0.963745	0.96049	-0.96344	0.972646		-0.959	2.61	-0.969543	3.08955	-0.960693	2.53929
-0.960693	0.94691	-0.961914	0.957947	-0.961609	0.969137		-0.956	2.58	-0.967712	3.08192	-0.958557	2.51438
-0.958862	0.943705	-0.960083	0.954946	-0.959778	0.972392		-0.954	2.59	-0.965881	2.97648	-0.956421	2.52045
-0.957031	0.942485	-0.958252	0.956726	-0.957947	0.978139		-0.952	2.6	-0.96405	2.99871	-0.954285	2.57416
-0.9552	0.938924	-0.956421	0.959625	-0.956116	0.967712		-0.95	2.57	-0.962219	3.08258	-0.952148	2.5695
-0.953369	0.944214	-0.95459	0.947164	-0.954285	0.968984		-0.948	2.58	-0.960388	3.03126	-0.950012	2.50847
-0.951538	0.947266	-0.952759	0.944468	-0.952454	0.976257		-0.946	2.61	-0.958557	2.9629	-0.947876	2.51995
-0.949707	0.93867	-0.950928	0.955048	-0.950623	0.973409		-0.944	2.62	-0.956726	2.97541	-0.94574	2.52556
-0.947876	0.939585	-0.949097	0.961609	-0.948792	0.970561		-0.941	2.6	-0.954895	3.00934	-0.943604	2.53197
-0.946045	0.938365	-0.947266	0.960999	-0.94696	0.975952		-0.939	2.61	-0.953064	2.998	-0.941467	2.53887
-0.944214	0.942891	-0.945435	0.960795	-0.945129	0.957489		-0.937	2.6	-0.951233	2.98767	-0.939331	2.51907
-0.942383	0.936737	-0.943604	0.949453	-0.943298	0.964711		-0.935	2.6	-0.949402	2.98391	-0.937195	2.52594
-0.940552	0.939026	-0.941772	0.954742	-0.941467	0.966339		-0.933	2.58	-0.947571	2.99983	-0.935059	2.52529
-0.938721	0.942332	-0.939941	0.955149	-0.939636	0.975291		-0.931	2.57	-0.94574	3.05832	-0.932922	2.52666
-0.93689	0.928599	-0.93811	0.944163	-0.937805	0.966136		-0.929	2.57	-0.943909	3.06747	-0.930786	2.58938
-0.935059	0.937195	-0.936279	0.942891	-0.935974	0.96227		-0.927	2.59	-0.942078	3.04209	-0.92865	2.58133
-0.933228	0.931142	-0.934448	0.953013	-0.934143	0.964915		-0.924	2.59	-0.940247	2.97048	-0.926514	2.54734
-0.931396	0.929311	-0.932617	0.94457	-0.932312	0.967305		-0.922	2.59	-0.938416	2.94769	-0.924377	2.52602
-0.929565	0.92926	-0.930786	0.950368	-0.930481	0.975749		-0.92	2.6	-0.936584	3.01051	-0.922241	2.51713
-0.927734	0.930481	-0.928955	0.935211	-0.92865	0.961202		-0.918	2.62	-0.934753	3.04006	-0.920105	2.52129
-0.925903	0.931702	-0.927124	0.947825	-0.926819	0.96288		-0.916	2.61	-0.932922	3.02068	-0.917969	2.48943
-0.924072	0.936991	-0.925293	0.950572	-0.924988	0.971222		-0.914	2.59	-0.931091	2.99754	-0.915833	2.46994
-0.922241	0.927124	-0.923462	0.957591	-0.923157	0.967051		-0.912	2.6	-0.92926	2.98335	-0.913696	2.49924
-0.92041	0.926412	-0.921631	0.951182	-0.921326	0.970154		-0.909	2.61	-0.927429	3.00161	-0.91156	2.52178
-0.918579	0.919189	-0.9198	0.945333	-0.919495	0.963898		-0.907	2.61	-0.925598	3.00008	-0.909424	2.5399
-0.916748	0.928599	-0.917969	0.952962	-0.917664	0.969238		-0.905	2.6	-0.923767	2.99754	-0.907288	2.55226
-0.914917	0.929871	-0.916138	0.941976	-0.915833	0.961558		-0.903	2.59	-0.921936	3.02292	-0.905151	2.54211
-0.913086	0.926259	-0.914307	0.953318	-0.914001	0.969289		-0.901	2.6	-0.920105	3.05979	-0.903015	2.51736
-0.911255	0.932922	-0.912476	0.949605	-0.91217	0.960846		-0.899	2.61	-0.918274	3.03502	-0.900879	2.52407
-0.909424	0.927938	-0.910645	0.945638	-0.910339	0.965983		-0.897	2.61	-0.916443	3.00624	-0.898743	2.49256
-0.907593	0.916494	-0.908813	0.951284	-0.908508	0.966339		-0.894	2.6	-0.914612	2.99622	-0.896606	2.4855
-0.905762	0.930786	-0.906982	0.95108	-0.906677	0.96283		-0.892	2.57	-0.912781	2.998	-0.89447	2.50362
-0.903931	0.927734	-0.905151	0.951589	-0.904846	0.970052		-0.89	2.57	-0.91095	2.98442	-0.892334	2.53746
-0.9021	0.933482	-0.90332	0.942078	-0.903015	0.974477		-0.888	2.58	-0.909119	3.00593	-0.890198	2.54894
-0.900269	0.929515	-0.901489	0.948741	-0.901184	0.963694		-0.886	2.58	-0.907288	3.00171	-0.888062	2.51003
-0.898438	0.926666	-0.899658	0.946096	-0.899353	0.960236		-0.884	2.56	-0.905457	2.97007	-0.885925	2.50179
-0.896606	0.92748	-0.897827	0.940247	-0.897522	0.970408		-0.882	2.56	-0.903625	2.99611	-0.883789	2.50729
-0.894775	0.924276	-0.895996	0.951182	-0.895691	0.975393		-0.88	2.57	-0.901794	3.00868	-0.881653	2.49874
-0.892944	0.921275	-0.894165	0.950114	-0.89386	0.963949		-0.877	2.56	-0.899963	2.98569	-0.879517	2.52678
-0.891113	0.916646	-0.892334	0.957692	-0.892029	0.969391		-0.875	2.59	-0.898132	2.97704	-0.87738	2.49493
-0.889282	0.926412	-0.890503	0.954895	-0.890198	0.967712		-0.873	2.59	-0.896301	2.96082	-0.875244	2.47021
-0.887451	0.92158	-0.888672	0.948995	-0.888367	0.971069		-0.871	2.59	-0.89447	2.9508	-0.873108	2.49668
-0.88562	0.926463	-0.886841	0.946198	-0.886536	0.953878		-0.869	2.56	-0.892639	2.98289	-0.870972	2.53967
-0.883789	0.926107	-0.88501	0.952962	-0.884705	0.959523		-0.867	2.55	-0.890808	2.95181	-0.868835	2.53368
-0.881958	0.9198	-0.883179	0.951436	-0.882874	0.967407		-0.865	2.56	-0.888977	2.90227	-0.866699	2.52274
-0.880127	0.927226	-0.881348	0.945689	-0.881042	0.964864		-0.862	2.57	-0.887146	2.90502	-0.864563	2.51972
-0.878296	0.923818	-0.879517	0.950623	-0.879211	0.963186		-0.86	2.56	-0.885315	2.93416	-0.862427	2.5285
-0.876465	0.927073	-0.877686	0.948283	-0.87738	0.971069		-0.858	2.57	-0.883484	2.96814	-0.860291	2.54887
-0.874634	0.927531	-0.875854	0.947571	-0.875549	0.970815		-0.856	2.57	-0.881653	2.9571	-0.858154	2.54204
-0.872803	0.920614	-0.874023	0.940094	-0.873718	0.964813		-0.854	2.57	-0.879822	2.93106	-0.856018	2.51854
-0.870972	0.925446	-0.872192	0.948537	-0.871887	0.963033		-0.852	2.56	-0.877991	2.94123	-0.853882	2.51778
-0.869141	0.93516	-0.870361	0.945994	-0.870056	0.970459		-0.85	2.53	-0.87616	2.91641	-0.851746	2.50805
-0.86731	0.931803	-0.86853	0.935822	-0.868225	0.965322		-0.847	2.53	-0.874329	2.90975	-0.849609	2.52869
-0.865479	0.934906	-0.866699	0.947164	-0.866394	0.970764		-0.845	2.54	-0.872498	2.91499	-0.847473	2.52392
-0.863647	0.923869	-0.864868	0.944722	-0.864563	0.967662		-0.843	2.55	-0.870667	2.95761	-0.845337	2.4966
-0.861816	0.923665	-0.863037	0.944773	-0.862732	0.969086		-0.841	2.52	-0.868835	2.96046	-0.843201	2.47887
-0.859985	0.925446	-0.861206	0.951233	-0.860901	0.961405		-0.839	2.54	-0.867004	2.92287	-0.841064	2.4889
-0.858154	0.930023	-0.859375	0.94691	-0.85907	0.97051		-0.837	2.54	-0.865173	2.92079	-0.838928	2.48741
-0.856323	0.922902	-0.857544	0.949046	-0.857239	0.96405		-0.835	2.54	-0.863342	2.93503	-0.836792	2.46147
-0.854492	0.928294	-0.855713	0.941162	-0.855408	0.975901		-0.833	2.54	-0.861511	2.94566	-0.834656	2.47219
-0.852661	0.928955	-0.853882	0.944773	-0.853577	0.976257		-0.83	2.52	-0.85968	2.91626	-0.83252	2.49104
-0.85083	0.923208	-0.852051	0.940908	-0.851746	0.967051		-0.828	2.54	-0.857849	2.91346	-0.830383	2.51717
-0.848999	0.927633	-0.85022	0.941111	-0.849915	0.963186		-0.826	2.54	-0.856018	2.90034	-0.828247	2.52571
-0.847168	0.924632	-0.848389	0.949148	-0.848083	0.96522		-0.824	2.5	-0.854187	2.87633	-0.826111	2.5219
-0.845337	0.926615	-0.846558	0.939738	-0.846252	0.977529		-0.822	2.51	-0.852356	2.90354	-0.823975	2.50957
-0.843506	0.925039	-0.844727	0.937347	-0.844421	0.961304		-0.82	2.53	-0.850525	2.88534	-0.821838	2.51118
-0.841675	0.926921	-0.842896	0.948232	-0.84259	0.969543		-0.818	2.5	-0.848694	2.85207	-0.819702	2.51976
-0.839844	0.935262	-0.841064	0.946859	-0.840759	0.967865		-0.815	2.49	-0.846863	2.88188	-0.817566	2.4987
-0.838013	0.921173	-0.839233	0.948435	-0.838928	0.979665		-0.813	2.52	-0.845032	2.91687	-0.81543	2.47978
-0.836182	0.927531	-0.837402	0.947622	-0.837097	0.974731		-0.811	2.53	-0.843201	2.90863	-0.813293	2.51823
-0.834351	0.923411	-0.835571	0.95637	-0.835266	0.971375		-0.809	2.52	-0.84137	2.89963	-0.811157	2.52636
-0.83252	0.924988	-0.83374	0.945333	-0.833435	0.97051		-0.807	2.52	-0.839539	2.92582	-0.809021	2.48756
-0.830688	0.925446	-0.831909	0.944316	-0.831604	0.976817		-0.805	2.53	-0.837708	2.91575	-0.806885	2.47967
-0.828857	0.926412	-0.830078	0.951538	-0.829773	0.982768		-0.803	2.51	-0.835876	2.89001	-0.804749	2.49535
-0.827026	0.927531	-0.828247	0.950673	-0.827942	0.976308		-0.8	2.51	-0.834045	2.8715	-0.802612	2.55554
-0.825195	0.929972	-0.826416	0.953725	-0.826111	0.972137		-0.798	2.52	-0.832214	2.89368	-0.800476	2.55424
-0.823364	0.92687	-0.824585	0.952403	-0.82428	0.974477		-0.796	2.5	-0.830383	2.89653	-0.79834	2.51907
-0.821533	0.933228	-0.822754	0.960337	-0.822449	0.975189		-0.794	2.52	-0.828552	2.8831	-0.796204	2.50458
-0.819702	0.937449	-0.820923	0.95988	-0.820618	0.97758		-0.792	2.53	-0.826721	2.85919	-0.794067	2.50328
-0.817871	0.934906	-0.819092	0.955556	-0.818787	0.977834		-0.79	2.51	-0.82489	2.86616	-0.791931	2.53162
-0.81604	0.927633	-0.817261	0.951335	-0.816956	0.981344		-0.788	2.5	-0.823059	2.89215	-0.789795	2.56725
-0.814209	0.927378	-0.81543	0.951182	-0.815125	0.981649		-0.786	2.51	-0.821228	2.87776	-0.787659	2.53273
-0.812378	0.925852	-0.813599	0.950673	-0.813293	0.98231		-0.783	2.51	-0.819397	2.88747	-0.785522	2.52251
-0.810547	0.922852	-0.811768	0.953064	-0.811462	0.977071		-0.781	2.5	-0.817566	2.86631	-0.783386	2.4929
-0.808716	0.931498	-0.809937	0.956268	-0.809631	0.984853		-0.779	2.47	-0.815735	2.87857	-0.78125	2.50515
-0.806885	0.92748	-0.808105	0.953013	-0.8078	0.995229		-0.777	2.49	-0.813904	2.87847	-0.779114	2.5536
-0.805054	0.932872	-0.806274	0.951385	-0.805969	0.991618		-0.775	2.49	-0.812073	2.8597	-0.776978	2.55936
-0.803223	0.939585	-0.804443	0.96522	-0.804138	0.988566		-0.773	2.49	-0.810242	2.88798	-0.774841	2.52247
-0.801392	0.937246	-0.802612	0.943909	-0.802307	0.986786		-0.771	2.48	-0.808411	2.91351	-0.772705	2.49622
-0.799561	0.933482	-0.800781	0.961151	-0.800476	0.995687		-0.768	2.47	-0.80658	2.90888	-0.770569	2.51442
-0.797729	0.935822	-0.79895	0.96405	-0.798645	0.993195		-0.766	2.49	-0.804749	2.88803	-0.768433	2.53105
-0.795898	0.936025	-0.797119	0.961049	-0.796814	0.985718		-0.764	2.48	-0.802917	2.8776	-0.766296	2.54932
-0.794067	0.933584	-0.795288	0.950877	-0.794983	0.989431		-0.762	2.49	-0.801086	2.8802	-0.76416	2.54627
-0.792236	0.936686	-0.793457	0.963389	-0.793152	0.9935		-0.76	2.49	-0.799255	2.88478	-0.762024	2.55924
-0.790405	0.924174	-0.791626	0.94813	-0.791321	0.98938		-0.758	2.49	-0.797424	2.88518	-0.759888	2.55993
-0.788574	0.929972	-0.789795	0.955709	-0.78949	0.992126		-0.756	2.49	-0.795593	2.92318	-0.757751	2.56599
-0.786743	0.933024	-0.787964	0.95281	-0.787659	0.999908		-0.753	2.49	-0.793762	2.94474	-0.755615	2.57004
-0.784912	0.934296	-0.786133	0.952606	-0.785828	0.994771		-0.751	2.47	-0.791931	2.88045	-0.753479	2.5346
-0.783081	0.929667	-0.784302	0.963593	-0.783997	1.00347		-0.749	2.49	-0.7901	2.84963	-0.751343	2.50916
-0.78125	0.924174	-0.782471	0.955302	-0.782166	0.995789		-0.747	2.5	-0.788269	2.89169	-0.749207	2.5243
-0.779419	0.936279	-0.78064	0.953827	-0.780334	0.999095		-0.745	2.5	-0.786438	2.87511	-0.74707	2.53212
-0.777588	0.933278	-0.778809	0.956624	-0.778503	1.00245		-0.743	2.47	-0.784607	2.83142	-0.744934	2.52686
-0.775757	0.937703	-0.776978	0.950623	-0.776672	0.995382		-0.741	2.48	-0.782776	2.8419	-0.742798	2.523
-0.773926	0.936025	-0.775146	0.950572	-0.774841	1.00215		-0.739	2.49	-0.780945	2.86697	-0.740662	2.53075
-0.772095	0.935822	-0.773315	0.963593	-0.77301	0.987752		-0.736	2.46	-0.779114	2.87765	-0.738525	2.52941
-0.770264	0.923665	-0.771484	0.951691	-0.771179	1.00306		-0.734	2.47	-0.777283	2.88061	-0.736389	2.48024
-0.768433	0.925039	-0.769653	0.952301	-0.769348	1.00891		-0.732	2.49	-0.775452	2.85533	-0.734253	2.47128
-0.766602	0.924276	-0.767822	0.958049	-0.767517	1.0085		-0.73	2.48	-0.773621	2.8213	-0.732117	2.51446
-0.764771	0.92748	-0.765991	0.9552	-0.765686	0.998383		-0.728	2.47	-0.77179	2.85995	-0.72998	2.56424
-0.762939	0.93338	-0.76416	0.947266	-0.763855	1.00291		-0.726	2.48	-0.769958	2.87496	-0.727844	2.53521
-0.761108	0.931498	-0.762329	0.955302	-0.762024	1.01547		-0.724	2.48	-0.768127	2.87287	-0.725708	2.50519
-0.759277	0.931396	-0.760498	0.953776	-0.760193	1.01674		-0.721	2.46	-0.766296	2.85873	-0.723572	2.50832
-0.757446	0.933126	-0.758667	0.961202	-0.758362	1.00937		-0.719	2.46	-0.764465	2.86504	-0.721436	2.53654
-0.755615	0.936381	-0.756836	0.955098	-0.756531	1.00332		-0.717	2.48	-0.762634	2.87979	-0.719299	2.53422
-0.753784	0.934296	-0.755005	0.957133	-0.7547	1.00856		-0.715	2.49	-0.760803	2.87089	-0.717163	2.50927
-0.751953	0.931346	-0.753174	0.951894	-0.752869	1.02142		-0.713	2.5	-0.758972	2.8712	-0.715027	2.52117
-0.750122	0.93338	-0.751343	0.951843	-0.751038	1.01237		-0.711	2.49	-0.757141	2.8657	-0.712891	2.54871
-0.748291	0.939738	-0.749512	0.957642	-0.749207	1.00377		-0.709	2.48	-0.75531	2.89673	-0.710754	2.52819
-0.74646	0.93806	-0.747681	0.954793	-0.747375	1.01573		-0.706	2.49	-0.753479	2.88808	-0.708618	2.48016
-0.744629	0.93221	-0.74585	0.95576	-0.745544	1.00622		-0.704	2.48	-0.751648	2.87135	-0.706482	2.49359
-0.742798	0.937042	-0.744019	0.949758	-0.743713	1.02285		-0.702	2.46	-0.749817	2.87501	-0.704346	2.5338
-0.740967	0.932159	-0.742188	0.959218	-0.741882	1.00586		-0.7	2.47	-0.747986	2.84917	-0.702209	2.53593
-0.739136	0.944722	-0.740356	0.956472	-0.740051	1.0055		-0.698	2.48	-0.746155	2.81769	-0.700073	2.53643
-0.737305	0.946198	-0.738525	0.957642	-0.73822	1.01115		-0.696	2.48	-0.744324	2.78992	-0.697937	2.53059
-0.735474	0.942383	-0.736694	0.953064	-0.736389	1.01237		-0.694	2.51	-0.742493	2.83005	-0.695801	2.54078
-0.733643	0.934346	-0.734863	0.952352	-0.734558	1.00637		-0.692	2.5	-0.740662	2.92979	-0.693665	2.54684
-0.731812	0.937093	-0.733032	0.958913	-0.732727	1.01105		-0.689	2.48	-0.738831	2.94724	-0.691528	2.5177
-0.72998	0.943858	-0.731201	0.955658	-0.730896	1.01776		-0.687	2.49	-0.737	2.90349	-0.689392	2.51766
-0.728149	0.928853	-0.72937	0.956116	-0.729065	1.01766		-0.685	2.5	-0.735168	2.86743	-0.687256	2.52079
-0.726318	0.944316	-0.727539	0.962728	-0.727234	1.0083		-0.683	2.52	-0.733337	2.90476	-0.68512	2.49065
-0.724487	0.938721	-0.725708	0.958862	-0.725403	1.01512		-0.681	2.51	-0.731506	2.90441	-0.682983	2.47902
-0.722656	0.947469	-0.723877	0.961507	-0.723572	1.01568		-0.679	2.48	-0.729675	2.8742	-0.680847	2.49378
-0.720825	0.94401	-0.722046	0.956929	-0.721741	1.01669		-0.677	2.47	-0.727844	2.86835	-0.678711	2.51102
-0.718994	0.939534	-0.720215	0.957591	-0.71991	1.01089		-0.674	2.49	-0.726013	2.91448	-0.676575	2.49794
-0.717163	0.944519	-0.718384	0.960185	-0.718079	1.00876		-0.672	2.52	-0.724182	2.90833	-0.674438	2.48196
-0.715332	0.940297	-0.716553	0.962524	-0.716248	1.01145		-0.67	2.51	-0.722351	2.84673	-0.672302	2.52228
-0.713501	0.939178	-0.714722	0.961049	-0.714417	1.00845		-0.668	2.51	-0.72052	2.82562	-0.670166	2.52987
-0.71167	0.93806	-0.712891	0.970103	-0.712585	1.01451		-0.666	2.49	-0.718689	2.90807	-0.66803	2.48737
-0.709839	0.931396	-0.71106	0.963847	-0.710754	1.00693		-0.664	2.49	-0.716858	2.92908	-0.665894	2.47803
-0.708008	0.941162	-0.709229	0.95871	-0.708923	1.00861		-0.662	2.49	-0.715027	2.87888	-0.663757	2.50813
-0.706177	0.943197	-0.707397	0.961355	-0.707092	1.00703		-0.659	2.49	-0.713196	2.84541	-0.661621	2.53162
-0.704346	0.944112	-0.705566	0.95871	-0.705261	1.01074		-0.657	2.51	-0.711365	2.88452	-0.659485	2.54345
-0.702515	0.943502	-0.703735	0.959218	-0.70343	1.01288		-0.655	2.52	-0.709534	2.91077	-0.657349	2.52342
-0.700684	0.939585	-0.701904	0.957031	-0.701599	1.01105		-0.653	2.51	-0.707703	2.83239	-0.655212	2.51038
-0.698853	0.943197	-0.700073	0.953573	-0.699768	1.01008		-0.651	2.52	-0.705872	2.80665	-0.653076	2.50534
-0.697021	0.941264	-0.698242	0.956777	-0.697937	1.00159		-0.649	2.51	-0.704041	2.88116	-0.65094	2.53834
-0.69519	0.947418	-0.696411	0.958354	-0.696106	1.00606		-0.647	2.51	-0.702209	2.95507	-0.648804	2.51625
-0.693359	0.941671	-0.69458	0.954895	-0.694275	1.00159		-0.645	2.53	-0.700378	2.89393	-0.646667	2.49046
-0.691528	0.947011	-0.692749	0.960185	-0.692444	1.00561		-0.642	2.51	-0.698547	2.8333	-0.644531	2.50191
-0.689697	0.939178	-0.690918	0.961711	-0.690613	1.01573		-0.64	2.51	-0.696716	2.85619	-0.642395	2.52258
-0.687866	0.949707	-0.689087	0.959371	-0.688782	1.00917		-0.638	2.53	-0.694885	2.8712	-0.640259	2.54601
-0.686035	0.936127	-0.687256	0.963287	-0.686951	1.00713		-0.636	2.51	-0.693054	2.85604	-0.638123	2.5285
-0.684204	0.936991	-0.685425	0.964711	-0.68512	0.99528		-0.634	2.51	-0.691223	2.82145	-0.635986	2.5132
-0.682373	0.943349	-0.683594	0.967865	-0.683289	1.00479		-0.632	2.52	-0.689392	2.83712	-0.63385	2.54879
-0.680542	0.941823	-0.681763	0.959167	-0.681458	0.995076		-0.63	2.53	-0.687561	2.89698	-0.631714	2.56893
-0.678711	0.943553	-0.679932	0.958201	-0.679626	1.00169		-0.627	2.5	-0.68573	2.88661	-0.629578	2.52789
-0.67688	0.946554	-0.678101	0.962626	-0.677795	0.999908		-0.625	2.49	-0.683899	2.86082	-0.627441	2.52651
-0.675049	0.940959	-0.67627	0.950063	-0.675964	1.00413		-0.623	2.5	-0.682068	2.83503	-0.625305	2.53178
-0.673218	0.93516	-0.674438	0.952708	-0.674133	1.0021		-0.621	2.5	-0.680237	2.86641	-0.623169	2.52678
-0.671387	0.942179	-0.672607	0.959167	-0.672302	1.00296		-0.619	2.51	-0.678406	2.88147	-0.621033	2.52701
-0.669556	0.941162	-0.670776	0.960795	-0.670471	1.00169		-0.617	2.53	-0.676575	2.8568	-0.618896	2.5182
-0.667725	0.945384	-0.668945	0.955811	-0.66864	1.00352		-0.615	2.53	-0.674744	2.82201	-0.61676	2.54063
-0.665894	0.94401	-0.667114	0.959422	-0.666809	1.00672		-0.612	2.53	-0.672913	2.84821	-0.614624	2.57
-0.664062	0.929515	-0.665283	0.957794	-0.664978	0.999552		-0.61	2.53	-0.671082	2.87404	-0.612488	2.55951
-0.662231	0.93516	-0.663452	0.954742	-0.663147	1.00093		-0.608	2.53	-0.66925	2.82227	-0.610352	2.5473
-0.6604	0.93277	-0.661621	0.967611	-0.661316	0.998179		-0.606	2.53	-0.667419	2.79907	-0.608215	2.54169
-0.658569	0.937398	-0.65979	0.95403	-0.659485	1.00393		-0.604	2.51	-0.665588	2.82918	-0.606079	2.54749
-0.656738	0.931549	-0.657959	0.959167	-0.657654	0.993449		-0.602	2.51	-0.663757	2.85131	-0.603943	2.51591
-0.654907	0.938924	-0.656128	0.956624	-0.655823	1.00464		-0.6	2.51	-0.661926	2.80808	-0.601807	2.51427
-0.653076	0.939484	-0.654297	0.964864	-0.653992	0.99472		-0.598	2.5	-0.660095	2.80248	-0.59967	2.54715
-0.651245	0.944061	-0.652466	0.961558	-0.652161	0.998128		-0.595	2.53	-0.658264	2.84032	-0.597534	2.56645
-0.649414	0.932058	-0.650635	0.953166	-0.65033	0.998993		-0.593	2.54	-0.656433	2.84668	-0.595398	2.53452
-0.647583	0.929565	-0.648804	0.957489	-0.648499	1.00118		-0.591	2.53	-0.654602	2.80034	-0.593262	2.52464
-0.645752	0.935008	-0.646973	0.964457	-0.646667	0.996908		-0.589	2.54	-0.652771	2.77156	-0.591125	2.56927
-0.643921	0.931702	-0.645142	0.963898	-0.644836	1.00047		-0.587	2.53	-0.65094	2.79805	-0.588989	2.58129
-0.64209	0.926819	-0.643311	0.959625	-0.643005	0.994466		-0.585	2.52	-0.649109	2.85299	-0.586853	2.56496
-0.640259	0.93689	-0.641479	0.968221	-0.641174	0.993754		-0.583	2.52	-0.647278	2.84159	-0.584717	2.55379
-0.638428	0.925293	-0.639648	0.961812	-0.639343	1.01018		-0.58	2.53	-0.645447	2.78142	-0.582581	2.56603
-0.636597	0.936788	-0.637817	0.961761	-0.637512	0.996501		-0.578	2.57	-0.643616	2.77888	-0.580444	2.60033
-0.634766	0.930176	-0.635986	0.954336	-0.635681	1.00174		-0.576	2.56	-0.641785	2.82216	-0.578308	2.58945
-0.632935	0.930176	-0.634155	0.956319	-0.63385	0.993856		-0.574	2.55	-0.639954	2.81947	-0.576172	2.55314
-0.631104	0.929311	-0.632324	0.958557	-0.632019	0.996196		-0.572	2.56	-0.638123	2.75838	-0.574036	2.56844
-0.629272	0.931549	-0.630493	0.958761	-0.630188	1.00296		-0.57	2.56	-0.636292	2.74699	-0.571899	2.58369
-0.627441	0.931651	-0.628662	0.955556	-0.628357	0.995992		-0.568	2.54	-0.63446	2.76337	-0.569763	2.5758
-0.62561	0.934753	-0.626831	0.959371	-0.626526	0.989634		-0.565	2.56	-0.632629	2.79785	-0.567627	2.54749
-0.623779	0.926971	-0.625	0.96934	-0.624695	0.98821		-0.563	2.56	-0.630798	2.74282	-0.565491	2.53639
-0.621948	0.925649	-0.623169	0.952301	-0.622864	0.994008		-0.561	2.56	-0.628967	2.73605	-0.563354	2.5687
-0.620117	0.929972	-0.621338	0.953064	-0.621033	0.989278		-0.559	2.56	-0.627136	2.80284	-0.561218	2.58404
-0.618286	0.933584	-0.619507	0.961761	-0.619202	0.991465		-0.557	2.58	-0.625305	2.78173	-0.559082	2.54589
-0.616455	0.9257	-0.617676	0.958405	-0.617371	0.992533		-0.555	2.58	-0.623474	2.75874	-0.556946	2.53662
-0.614624	0.925649	-0.615845	0.954895	-0.61554	0.987701		-0.553	2.56	-0.621643	2.75655	-0.55481	2.55753
-0.612793	0.935567	-0.614014	0.961609	-0.613708	0.990499		-0.551	2.56	-0.619812	2.78081	-0.552673	2.56359
-0.610962	0.921427	-0.612183	0.953725	-0.611877	0.985463		-0.548	2.56	-0.617981	2.81916	-0.550537	2.55192
-0.609131	0.923208	-0.610352	0.957489	-0.610046	0.983836		-0.546	2.54	-0.61615	2.7803	-0.548401	2.5526
-0.6073	0.922801	-0.608521	0.949656	-0.608215	0.991008		-0.544	2.56	-0.614319	2.74144	-0.546265	2.56554
-0.605469	0.925598	-0.606689	0.942688	-0.606384	0.986989		-0.542	2.58	-0.612488	2.77557	-0.544128	2.57664
-0.603638	0.927175	-0.604858	0.958862	-0.604553	0.985158		-0.54	2.58	-0.610657	2.77807	-0.541992	2.5705
-0.601807	0.918274	-0.603027	0.958608	-0.602722	0.986888		-0.538	2.58	-0.608826	2.7417	-0.539856	2.54517
-0.599976	0.922394	-0.601196	0.949758	-0.600891	0.983887		-0.536	2.58	-0.606995	2.7272	-0.53772	2.55627
-0.598145	0.917969	-0.599365	0.957896	-0.59906	0.985413		-0.533	2.57	-0.605164	2.74536	-0.535583	2.58232
-0.596313	0.92158	-0.597534	0.947978	-0.597229	0.977681		-0.531	2.56	-0.603333	2.77318	-0.533447	2.56886
-0.594482	0.923462	-0.595703	0.95815	-0.595398	0.988261		-0.529	2.56	-0.601501	2.75731	-0.531311	2.55886
-0.592651	0.92097	-0.593872	0.958659	-0.593567	0.982564		-0.527	2.57	-0.59967	2.71678	-0.529175	2.57557
-0.59082	0.915324	-0.592041	0.957896	-0.591736	0.982259		-0.525	2.57	-0.597839	2.72191	-0.527039	2.58335
-0.588989	0.920105	-0.59021	0.953471	-0.589905	0.984802		-0.523	2.56	-0.596008	2.75187	-0.524902	2.55894
-0.587158	0.923309	-0.588379	0.955302	-0.588074	0.977376		-0.521	2.57	-0.594177	2.75579	-0.522766	2.55188
-0.585327	0.919749	-0.586548	0.95698	-0.586243	0.98114		-0.518	2.56	-0.592346	2.72257	-0.52063	2.57183
-0.583496	0.921987	-0.584717	0.956777	-0.584412	0.973511		-0.516	2.57	-0.590515	2.70691	-0.518494	2.59991
-0.581665	0.91451	-0.582886	0.953166	-0.582581	0.977122		-0.514	2.59	-0.588684	2.73875	-0.516357	2.59365
-0.579834	0.918427	-0.581055	0.956116	-0.58075	0.979462		-0.512	2.59	-0.586853	2.74857	-0.514221	2.56367
-0.578003	0.924835	-0.579224	0.955556	-0.578918	0.978139		-0.51	2.6	-0.585022	2.72685	-0.512085	2.58518
-0.576172	0.921783	-0.577393	0.956573	-0.577087	0.975647		-0.508	2.58	-0.583191	2.70523	-0.509949	2.63008
-0.574341	0.91629	-0.575562	0.958913	-0.575256	0.983022		-0.506	2.55	-0.58136	2.72817	-0.507812	2.62596
-0.57251	0.923716	-0.57373	0.960439	-0.573425	0.976359		-0.504	2.57	-0.579529	2.71515	-0.505676	2.58133
-0.570679	0.914815	-0.571899	0.957642	-0.571594	0.970968		-0.501	2.57	-0.577698	2.67619	-0.50354	2.56008
-0.568848	0.919139	-0.570068	0.955709	-0.569763	0.973256		-0.499	2.57	-0.575867	2.69953	-0.501404	2.58392
-0.567017	0.914307	-0.568237	0.954895	-0.567932	0.961253		-0.497	2.56	-0.574036	2.73371	-0.499268	2.59201
-0.565186	0.929667	-0.566406	0.956319	-0.566101	0.970408		-0.495	2.57	-0.572205	2.75467	-0.497131	2.58759
-0.563354	0.924988	-0.564575	0.956421	-0.56427	0.966136		-0.493	2.6	-0.570374	2.70818	-0.494995	2.5824
-0.561523	0.920664	-0.562744	0.959625	-0.562439	0.964101		-0.491	2.58	-0.568542	2.67502	-0.492859	2.59426
-0.559692	0.919342	-0.560913	0.95576	-0.560608	0.969543		-0.489	2.57	-0.566711	2.7155	-0.490723	2.60769
-0.557861	0.920207	-0.559082	0.958252	-0.558777	0.966695		-0.486	2.56	-0.56488	2.75121	-0.488586	2.58839
-0.55603	0.919851	-0.557251	0.962016	-0.556946	0.967407		-0.484	2.59	-0.563049	2.70477	-0.48645	2.58373
-0.554199	0.920817	-0.55542	0.956929	-0.555115	0.960286		-0.482	2.6	-0.561218	2.67263	-0.484314	2.59682
-0.552368	0.912069	-0.553589	0.960897	-0.553284	0.961914		-0.48	2.59	-0.559387	2.70721	-0.482178	2.61143
-0.550537	0.918121	-0.551758	0.950775	-0.551453	0.956777		-0.478	2.58	-0.557556	2.72924	-0.480042	2.62245
-0.548706	0.925395	-0.549927	0.955658	-0.549622	0.963593		-0.476	2.6	-0.555725	2.7064	-0.477905	2.6107
-0.546875	0.924733	-0.548096	0.958557	-0.547791	0.963694		-0.474	2.59	-0.553894	2.68768	-0.475769	2.60712
-0.545044	0.924225	-0.546265	0.95988	-0.545959	0.964203		-0.471	2.57	-0.552063	2.68677	-0.473633	2.61139
-0.543213	0.924072	-0.544434	0.955048	-0.544128	0.959574		-0.469	2.58	-0.550232	2.72018	-0.471497	2.60223
-0.541382	0.918935	-0.542603	0.957591	-0.542297	0.955607		-0.467	2.57	-0.548401	2.7153	-0.46936	2.59605
-0.539551	0.925496	-0.540771	0.962779	-0.540466	0.955963		-0.465	2.57	-0.54657	2.68687	-0.467224	2.61143
-0.53772	0.924733	-0.53894	0.956929	-0.538635	0.966848		-0.463	2.59	-0.544739	2.70162	-0.465088	2.62276
-0.535889	0.920461	-0.537109	0.950063	-0.536804	0.966593		-0.461	2.58	-0.542908	2.72909	-0.462952	2.626
-0.534058	0.925496	-0.535278	0.965831	-0.534973	0.964508		-0.459	2.56	-0.541077	2.73397	-0.460815	2.6255
-0.532227	0.919037	-0.533447	0.958964	-0.533142	0.957235		-0.457	2.57	-0.539246	2.68336	-0.458679	2.64732
-0.530396	0.920766	-0.531616	0.958506	-0.531311	0.955505		-0.454	2.59	-0.537415	2.64531	-0.456543	2.6532
-0.528564	0.921987	-0.529785	0.954692	-0.52948	0.960948		-0.452	2.6	-0.535583	2.66612	-0.454407	2.63264
-0.526733	0.924174	-0.527954	0.965474	-0.527649	0.966492		-0.45	2.6	-0.533752	2.6829	-0.452271	2.61436
-0.524902	0.92453	-0.526123	0.965729	-0.525818	0.958049		-0.448	2.58	-0.531921	2.64989	-0.450134	2.62032
-0.523071	0.922445	-0.524292	0.960744	-0.523987	0.961049		-0.446	2.58	-0.53009	2.63428	-0.447998	2.6474
-0.52124	0.92748	-0.522461	0.95576	-0.522156	0.960134		-0.444	2.59	-0.528259	2.686	-0.445862	2.63855
-0.519409	0.927124	-0.52063	0.960286	-0.520325	0.95993		-0.442	2.6	-0.526428	2.71281	-0.443726	2.62959
-0.517578	0.929057	-0.518799	0.958761	-0.518494	0.960693		-0.439	2.61	-0.524597	2.66042	-0.441589	2.63271
-0.515747	0.929006	-0.516968	0.960083	-0.516663	0.960337		-0.437	2.61	-0.522766	2.64323	-0.439453	2.62894
-0.513916	0.923462	-0.515137	0.960948	-0.514832	0.959625		-0.435	2.59	-0.520935	2.68361	-0.437317	2.62764
-0.512085	0.929006	-0.513306	0.961812	-0.513	0.957235		-0.433	2.6	-0.519104	2.68865	-0.435181	2.6347
-0.510254	0.928294	-0.511475	0.965576	-0.511169	0.954132		-0.431	2.61	-0.517273	2.64949	-0.433044	2.64656
-0.508423	0.930532	-0.509644	0.960236	-0.509338	0.96461		-0.429	2.62	-0.515442	2.64648	-0.430908	2.64252
-0.506592	0.932261	-0.507812	0.963287	-0.507507	0.957743		-0.427	2.6	-0.513611	2.6798	-0.428772	2.65076
-0.504761	0.933329	-0.505981	0.968882	-0.505676	0.961507		-0.424	2.6	-0.51178	2.7061	-0.426636	2.65263
-0.50293	0.935313	-0.50415	0.955556	-0.503845	0.959473		-0.422	2.61	-0.509949	2.65299	-0.4245	2.64687
-0.501099	0.935262	-0.502319	0.959117	-0.502014	0.963287		-0.42	2.62	-0.508118	2.60895	-0.422363	2.66235
-0.499268	0.938772	-0.500488	0.959218	-0.500183	0.969187		-0.418	2.61	-0.506287	2.66179	-0.420227	2.68223
-0.497437	0.939229	-0.498657	0.964711	-0.498352	0.950724		-0.416	2.61	-0.504456	2.72547	-0.418091	2.67319
-0.495605	0.942383	-0.496826	0.961405	-0.496521	0.965627		-0.414	2.61	-0.502625	2.67161	-0.415955	2.65129
-0.493774	0.940043	-0.494995	0.961965	-0.49469	0.971832		-0.412	2.61	-0.500793	2.63128	-0.413818	2.65995
-0.491943	0.944214	-0.493164	0.965881	-0.492859	0.960439		-0.41	2.6	-0.498962	2.65096	-0.411682	2.69344
-0.490112	0.947774	-0.491333	0.96049	-0.491028	0.963949		-0.407	2.61	-0.497131	2.66301	-0.409546	2.68761
-0.488281	0.944316	-0.489502	0.964966	-0.489197	0.972137		-0.405	2.63	-0.4953	2.6592	-0.40741	2.65873
-0.48645	0.948792	-0.487671	0.964966	-0.487366	0.961609		-0.403	2.61	-0.493469	2.6209	-0.405273	2.64694
-0.484619	0.949046	-0.48584	0.975087	-0.485535	0.968933		-0.401	2.6	-0.491638	2.63377	-0.403137	2.67971
-0.482788	0.951945	-0.484009	0.965627	-0.483704	0.956065		-0.399	2.61	-0.489807	2.68834	-0.401001	2.68322
-0.480957	0.959574	-0.482178	0.970052	-0.481873	0.959422		-0.397	2.61	-0.487976	2.67787	-0.398865	2.6688
-0.479126	0.965169	-0.480347	0.968984	-0.480042	0.968272		-0.395	2.61	-0.486145	2.61698	-0.396729	2.67075
-0.477295	0.96049	-0.478516	0.976359	-0.47821	0.966899		-0.392	2.6	-0.484314	2.6093	-0.394592	2.68051
-0.475464	0.963186	-0.476685	0.976308	-0.476379	0.963593		-0.39	2.6	-0.482483	2.66612	-0.392456	2.69222
-0.473633	0.960286	-0.474854	0.977122	-0.474548	0.963796		-0.388	2.62	-0.480652	2.67914	-0.39032	2.67994
-0.471802	0.972137	-0.473022	0.982259	-0.472717	0.96873		-0.386	2.62	-0.478821	2.64572	-0.388184	2.66354
-0.469971	0.972595	-0.471191	0.978648	-0.470886	0.967967		-0.384	2.6	-0.47699	2.64252	-0.386047	2.66075
-0.46814	0.963287	-0.46936	0.990346	-0.469055	0.966339		-0.382	2.59	-0.475159	2.66571	-0.383911	2.68532
-0.466309	0.970917	-0.467529	0.98231	-0.467224	0.971934		-0.38	2.6	-0.473328	2.67456	-0.381775	2.69329
-0.464478	0.973663	-0.465698	0.980632	-0.465393	0.974935		-0.378	2.62	-0.471497	2.64628	-0.379639	2.67471
-0.462646	0.975037	-0.463867	0.987803	-0.463562	0.974325		-0.375	2.62	-0.469666	2.61241	-0.377502	2.67559
-0.460815	0.983887	-0.462036	0.988159	-0.461731	0.968018		-0.373	2.62	-0.467834	2.63514	-0.375366	2.6926
-0.458984	0.977681	-0.460205	0.979665	-0.4599	0.978851		-0.371	2.63	-0.466003	2.68575	-0.37323	2.68211
-0.457153	0.990295	-0.458374	0.979411	-0.458069	0.971883		-0.369	2.6	-0.464172	2.66373	-0.371094	2.65728
-0.455322	0.988719	-0.456543	0.981598	-0.456238	0.964966		-0.367	2.6	-0.462341	2.62177	-0.368958	2.66312
-0.453491	0.99589	-0.454712	0.994008	-0.454407	0.962728		-0.365	2.62	-0.46051	2.64801	-0.366821	2.69932
-0.45166	0.990092	-0.452881	0.989888	-0.452576	0.965983		-0.363	2.62	-0.458679	2.66327	-0.364685	2.68761
-0.449829	0.994161	-0.45105	0.992788	-0.450745	0.960846		-0.36	2.61	-0.456848	2.62395	-0.362549	2.65411
-0.447998	0.999552	-0.449219	0.992839	-0.448914	0.966746		-0.358	2.6	-0.455017	2.60834	-0.360413	2.6672
-0.446167	0.994161	-0.447388	0.995636	-0.447083	0.972137		-0.356	2.61	-0.453186	2.6329	-0.358276	2.69135
-0.444336	0.994822	-0.445557	0.994873	-0.445251	0.971222		-0.354	2.63	-0.451355	2.65411	-0.35614	2.6915
-0.442505	0.999502	-0.443726	0.991364	-0.44342	0.964355		-0.352	2.63	-0.449524	2.65015	-0.354004	2.65949
-0.440674	1.0022	-0.441895	0.994466	-0.441589	0.970205		-0.35	2.61	-0.447693	2.62161	-0.351868	2.65781
-0.438843	1.00433	-0.440063	0.995839	-0.439758	0.967967		-0.348	2.61	-0.445862	2.63728	-0.349731	2.68753
-0.437012	1.00769	-0.438232	1.00037	-0.437927	0.967153		-0.345	2.62	-0.444031	2.66012	-0.347595	2.68494
-0.435181	1.00296	-0.436401	1.00026	-0.436096	0.963186		-0.343	2.62	-0.4422	2.6503	-0.345459	2.65133
-0.43335	1.01669	-0.43457	1.0052	-0.434265	0.967814		-0.341	2.62	-0.440369	2.61785	-0.343323	2.64889
-0.431519	1.00413	-0.432739	0.997365	-0.432434	0.972036		-0.339	2.6	-0.438538	2.60986	-0.341187	2.6897
-0.429688	1.0139	-0.430908	1.00647	-0.430603	0.96817		-0.337	2.61	-0.436707	2.64776	-0.33905	2.69653
-0.427856	1.01608	-0.429077	1.01023	-0.428772	0.965932		-0.335	2.63	-0.434875	2.64125	-0.336914	2.65366
-0.426025	1.02173	-0.427246	1.00622	-0.426941	0.963237		-0.333	2.61	-0.433044	2.61993	-0.334778	2.64153
-0.424194	1.01741	-0.425415	1.00357	-0.42511	0.960032		-0.331	2.59	-0.431213	2.63082	-0.332642	2.67097
-0.422363	1.02595	-0.423584	1.0024	-0.423279	0.955607		-0.328	2.61	-0.429382	2.65727	-0.330505	2.68181
-0.420532	1.01898	-0.421753	1.00596	-0.421448	0.971222		-0.326	2.63	-0.427551	2.63769	-0.328369	2.64946
-0.418701	1.02844	-0.419922	1.00535	-0.419617	0.963389		-0.324	2.63	-0.42572	2.58235	-0.326233	2.64996
-0.41687	1.02498	-0.418091	1.00082	-0.417786	0.964915		-0.322	2.62	-0.423889	2.59221	-0.324097	2.68639
-0.415039	1.02743	-0.41626	1.00474	-0.415955	0.962372		-0.32	2.61	-0.422058	2.64613	-0.32196	2.68242
-0.413208	1.03078	-0.414429	1.01059	-0.414124	0.962575		-0.318	2.63	-0.420227	2.64542	-0.319824	2.65957
-0.411377	1.0288	-0.412598	1.01049	-0.412292	0.965322		-0.316	2.62	-0.418396	2.59466	-0.317688	2.66285
-0.409546	1.02819	-0.410767	1.00382	-0.410461	0.966034		-0.313	2.62	-0.416565	2.58464	-0.315552	2.67891
-0.407715	1.02671	-0.408936	1.01323	-0.40863	0.965881		-0.311	2.62	-0.414734	2.61175	-0.313416	2.7047
-0.405884	1.03902	-0.407104	1.00815	-0.406799	0.959473		-0.309	2.63	-0.412903	2.63677	-0.311279	2.68196
-0.404053	1.03536	-0.405273	1.0051	-0.404968	0.965169		-0.307	2.62	-0.411072	2.6034	-0.309143	2.64992
-0.402222	1.02392	-0.403442	1.00993	-0.403137	0.963237		-0.305	2.61	-0.409241	2.57731	-0.307007	2.65755
-0.400391	1.03256	-0.401611	1.00454	-0.401306	0.959676		-0.303	2.62	-0.40741	2.60508	-0.304871	2.66655
-0.39856	1.02173	-0.39978	1.00698	-0.399475	0.96461		-0.301	2.64	-0.405579	2.63056	-0.302734	2.65167
-0.396729	1.02982	-0.397949	1.00525	-0.397644	0.95698		-0.298	2.63	-0.403748	2.59964	-0.300598	2.63901
-0.394897	1.02183	-0.396118	1.01659	-0.395813	0.964559		-0.296	2.63	-0.401917	2.56449	-0.298462	2.6569
-0.393066	1.02941	-0.394287	1.00657	-0.393982	0.969849		-0.294	2.64	-0.400085	2.5706	-0.296326	2.67899
-0.391235	1.02824	-0.392456	1.00815	-0.392151	0.965118		-0.292	2.64	-0.398254	2.57609	-0.294189	2.65442
-0.389404	1.03556	-0.390625	1.01125	-0.39032	0.970917		-0.29	2.63	-0.396423	2.57884	-0.292053	2.63878
-0.387573	1.03165	-0.388794	1.01166	-0.388489	0.97168		-0.288	2.62	-0.394592	2.55524	-0.289917	2.65816
-0.385742	1.02259	-0.386963	1.01196	-0.386658	0.965169		-0.286	2.63	-0.392761	2.54847	-0.287781	2.67105
-0.383911	1.03292	-0.385132	1.01262	-0.384827	0.96578		-0.284	2.64	-0.39093	2.58891	-0.285645	2.66247
-0.38208	1.02915	-0.383301	1.01802	-0.382996	0.965118		-0.281	2.63	-0.389099	2.59974	-0.283508	2.64595
-0.380249	1.03093	-0.38147	1.0144	-0.381165	0.966085		-0.279	2.62	-0.387268	2.55463	-0.281372	2.6543
-0.378418	1.02529	-0.379639	1.01578	-0.379333	0.975545		-0.277	2.64	-0.385437	2.54105	-0.279236	2.6759
-0.376587	1.03277	-0.377808	1.01471	-0.377502	0.970866		-0.275	2.65	-0.383606	2.55066	-0.2771	2.67101
-0.374756	1.03205	-0.375977	1.01939	-0.375671	0.972595		-0.273	2.64	-0.381775	2.57482	-0.274963	2.63855
-0.372925	1.02936	-0.374146	1.01781	-0.37384	0.971324		-0.271	2.63	-0.379944	2.56933	-0.272827	2.62688
-0.371094	1.03719	-0.372314	1.01924	-0.372009	0.968374		-0.269	2.63	-0.378113	2.54161	-0.270691	2.65373
-0.369263	1.03144	-0.370483	1.02432	-0.370178	0.975749		-0.266	2.64	-0.376282	2.55493	-0.268555	2.66483
-0.367432	1.02931	-0.368652	1.02061	-0.368347	0.973918		-0.264	2.63	-0.374451	2.56297	-0.266418	2.645
-0.365601	1.02865	-0.366821	1.0143	-0.366516	0.96344		-0.262	2.62	-0.37262	2.54817	-0.264282	2.64374
-0.36377	1.04106	-0.36499	1.01944	-0.364685	0.966136		-0.26	2.64	-0.370789	2.54862	-0.262146	2.67029
-0.361938	1.03185	-0.363159	1.02397	-0.362854	0.969238		-0.258	2.64	-0.368958	2.54308	-0.26001	2.67609
-0.360107	1.03734	-0.361328	1.0232	-0.361023	0.97346		-0.256	2.64	-0.367126	2.55402	-0.257874	2.64389
-0.358276	1.02671	-0.359497	1.01858	-0.359192	0.97346		-0.254	2.64	-0.365295	2.5353	-0.255737	2.62714
-0.356445	1.02976	-0.357666	1.01949	-0.357361	0.973511		-0.251	2.64	-0.363464	2.5087	-0.253601	2.63706
-0.354614	1.01771	-0.355835	1.02219	-0.35553	0.978597		-0.249	2.65	-0.361633	2.53433	-0.251465	2.66106
-0.352783	1.02376	-0.354004	1.03017	-0.353699	0.971171		-0.247	2.65	-0.359802	2.5589	-0.249329	2.65511
-0.350952	1.02122	-0.352173	1.02783	-0.351868	0.976715		-0.245	2.64	-0.357971	2.53306	-0.247192	2.63954
-0.349121	1.01568	-0.350342	1.01323	-0.350037	0.97819		-0.243	2.64	-0.35614	2.49324	-0.245056	2.63973
-0.34729	1.02381	-0.348511	1.02137	-0.348206	0.978648		-0.241	2.65	-0.354309	2.49415	-0.24292	2.64626
-0.345459	1.02854	-0.34668	1.0288	-0.346375	0.979665		-0.239	2.64	-0.352478	2.53525	-0.240784	2.64782
-0.343628	1.01613	-0.344849	1.02605	-0.344543	0.976206		-0.237	2.63	-0.350647	2.5296	-0.238647	2.64244
-0.341797	1.01466	-0.343018	1.01796	-0.342712	0.974274		-0.234	2.64	-0.348816	2.48764	-0.236511	2.64381
-0.339966	1.01125	-0.341187	1.02463	-0.340881	0.983429		-0.232	2.65	-0.346985	2.488	-0.234375	2.65499
-0.338135	1.01267	-0.339355	1.02356	-0.33905	0.989431		-0.23	2.65	-0.345154	2.51795	-0.232239	2.65038
-0.336304	1.01903	-0.337524	1.02895	-0.337219	0.986684		-0.228	2.63	-0.343323	2.53108	-0.230103	2.62928
-0.334473	1.02269	-0.335693	1.02356	-0.335388	0.975647		-0.226	2.62	-0.341492	2.49695	-0.227966	2.62127
-0.332642	1.00922	-0.333862	1.01847	-0.333557	0.977275		-0.224	2.64	-0.339661	2.48932	-0.22583	2.63988
-0.330811	1.00377	-0.332031	1.02331	-0.331726	0.985921		-0.222	2.63	-0.33783	2.51282	-0.223694	2.63027
-0.328979	1.01435	-0.3302	1.02641	-0.329895	0.985667		-0.219	2.63	-0.335999	2.5324	-0.221558	2.61105
-0.327148	1.00611	-0.328369	1.02269	-0.328064	0.984141		-0.217	2.64	-0.334167	2.50056	-0.219421	2.6165
-0.325317	1.00774	-0.326538	1.02	-0.326233	0.987803		-0.215	2.64	-0.332336	2.47854	-0.217285	2.64
-0.323486	1.0085	-0.324707	1.02534	-0.324402	0.992482		-0.213	2.63	-0.330505	2.48576	-0.215149	2.64175
-0.321655	1.00606	-0.322876	1.02214	-0.322571	0.993144		-0.211	2.62	-0.328674	2.50656	-0.213013	2.61509
-0.319824	1.01039	-0.321045	1.01852	-0.32074	0.98704		-0.209	2.63	-0.326843	2.50585	-0.210876	2.6046
-0.317993	1.01028	-0.319214	1.01964	-0.318909	0.987803		-0.207	2.64	-0.325012	2.47833	-0.20874	2.61795
-0.316162	1.00566	-0.317383	1.026	-0.317078	0.986684		-0.204	2.63	-0.323181	2.48433	-0.206604	2.61921
-0.314331	1.00408	-0.315552	1.02681	-0.315247	0.992635		-0.202	2.61	-0.32135	2.51801	-0.204468	2.5983
-0.3125	0.999705	-0.313721	1.03043	-0.313416	0.987193		-0.2	2.61	-0.319519	2.50804	-0.202332	2.58141
-0.310669	1.00067	-0.31189	1.01481	-0.311584	0.989075		-0.198	2.63	-0.317688	2.4734	-0.200195	2.59319
-0.308838	1.00733	-0.310059	1.02168	-0.309753	0.99172		-0.196	2.62	-0.315857	2.46694	-0.198059	2.6004
-0.307007	0.991618	-0.308228	1.0232	-0.307922	0.989685		-0.194	2.62	-0.314026	2.49018	-0.195923	2.58774
-0.305176	0.995483	-0.306396	1.02595	-0.306091	0.991974		-0.192	2.61	-0.312195	2.4944	-0.193787	2.56584
-0.303345	0.997925	-0.304565	1.02132	-0.30426	0.988363		-0.19	2.62	-0.310364	2.49156	-0.19165	2.5766
-0.301514	1.00087	-0.302734	1.01425	-0.302429	0.994975		-0.187	2.62	-0.308533	2.48891	-0.189514	2.5975
-0.299683	0.990245	-0.300903	1.0202	-0.300598	0.993245		-0.185	2.6	-0.306702	2.49863	-0.187378	2.57446
-0.297852	0.992533	-0.299072	1.0172	-0.298767	0.9876		-0.183	2.6	-0.304871	2.49318	-0.185242	2.54562
-0.296021	1.00062	-0.297241	1.02386	-0.296936	0.991414		-0.181	2.6	-0.30304	2.48037	-0.183105	2.55867
-0.294189	0.993042	-0.29541	1.00886	-0.295105	0.997365		-0.179	2.61	-0.301208	2.46531	-0.180969	2.57618
-0.292358	0.990143	-0.293579	1.01796	-0.293274	0.996297		-0.177	2.61	-0.299377	2.48479	-0.178833	2.56233
-0.290527	0.989431	-0.291748	1.01425	-0.291443	0.991008		-0.175	2.61	-0.297546	2.48322	-0.176697	2.53304
-0.288696	0.995687	-0.289917	1.01868	-0.289612	0.991974		-0.172	2.6	-0.295715	2.4649	-0.174561	2.53525
-0.286865	0.993907	-0.288086	1.01791	-0.287781	0.998637		-0.17	2.6	-0.293884	2.46424	-0.172424	2.55749
-0.285034	0.986684	-0.286255	1.01125	-0.28595	0.998433		-0.168	2.6	-0.292053	2.48245	-0.170288	2.55505
-0.283203	0.985057	-0.284424	1.01471	-0.284119	0.997772		-0.166	2.6	-0.290222	2.46948	-0.168152	2.52937
-0.281372	0.990092	-0.282593	1.02183	-0.282288	0.992635		-0.164	2.59	-0.288391	2.45117	-0.166016	2.52052
-0.279541	0.992737	-0.280762	1.01476	-0.280457	1.00357		-0.162	2.59	-0.28656	2.46587	-0.163879	2.5386
-0.27771	0.984548	-0.278931	1.01278	-0.278625	0.995992		-0.16	2.58	-0.284729	2.48891	-0.161743	2.53708
-0.275879	0.983938	-0.2771	1.00947	-0.276794	0.997772		-0.157	2.58	-0.282898	2.49288	-0.159607	2.51244
-0.274048	0.986379	-0.275269	1.00993	-0.274963	0.990397		-0.155	2.58	-0.281067	2.49115	-0.157471	2.50504
-0.272217	0.99472	-0.273438	1.00433	-0.273132	0.993144		-0.153	2.58	-0.279236	2.48067	-0.155334	2.50759
-0.270386	0.99116	-0.271606	1.01613	-0.271301	0.993602		-0.151	2.57	-0.277405	2.48128	-0.153198	2.51316
-0.268555	0.981598	-0.269775	1.01008	-0.26947	1.00647		-0.149	2.57	-0.275574	2.48795	-0.151062	2.49702
-0.266724	0.984853	-0.267944	1.00449	-0.267639	0.989227		-0.147	2.57	-0.273743	2.48861	-0.148926	2.48245
-0.264893	0.9935	-0.266113	1.00906	-0.265808	0.994568		-0.145	2.56	-0.271912	2.47142	-0.14679	2.49397
-0.263062	0.982259	-0.264282	1.00901	-0.263977	0.995178		-0.143	2.56	-0.270081	2.47055	-0.144653	2.49153
-0.26123	0.978495	-0.262451	1.00515	-0.262146	1.00225		-0.14	2.55	-0.26825	2.48581	-0.142517	2.46449
-0.259399	0.980682	-0.26062	1.00474	-0.260315	0.999146		-0.138	2.55	-0.266418	2.49156	-0.140381	2.45132
-0.257568	0.984599	-0.258789	1.01054	-0.258484	1.00103		-0.136	2.55	-0.264587	2.47701	-0.138245	2.46601
-0.255737	0.986328	-0.256958	1.00296	-0.256653	0.999908		-0.134	2.54	-0.262756	2.46908	-0.136108	2.4678
-0.253906	0.988668	-0.255127	1.0085	-0.254822	0.99528		-0.132	2.55	-0.260925	2.48011	-0.133972	2.44888
-0.252075	0.987854	-0.253296	1.00545	-0.252991	1.00332		-0.13	2.54	-0.259094	2.49898	-0.131836	2.42363
-0.250244	0.997925	-0.251465	0.998433	-0.25116	1.00052		-0.128	2.52	-0.257263	2.48912	-0.1297	2.43023
-0.248413	0.999908	-0.249634	1.00499	-0.249329	1.0053		-0.125	2.53	-0.255432	2.48428	-0.127563	2.44377
-0.246582	0.993347	-0.247803	1.00484	-0.247498	0.998993		-0.123	2.53	-0.253601	2.48494	-0.125427	2.42306
-0.244751	0.99589	-0.245972	1.00632	-0.245667	0.998077		-0.121	2.53	-0.25177	2.48901	-0.123291	2.40757
-0.24292	1.00204	-0.244141	1.01181	-0.243835	1.00698		-0.119	2.53	-0.249939	2.5027	-0.121155	2.40391
-0.241089	1.00266	-0.24231	1.00266	-0.242004	1.01105		-0.117	2.52	-0.248108	2.49303	-0.119019	2.40559
-0.239258	1.00266	-0.240479	0.996094	-0.240173	1.00627		-0.115	2.51	-0.246277	2.47787	-0.116882	2.39815
-0.237427	0.994975	-0.238647	1.00499	-0.238342	1.00362		-0.113	2.5	-0.244446	2.48988	-0.114746	2.37785
-0.235596	1.00469	-0.236816	1.01237	-0.236511	1.01542		-0.11	2.5	-0.242615	2.48703	-0.11261	2.36782
-0.233765	1.00993	-0.234985	1.00566	-0.23468	1.00942		-0.108	2.5	-0.240784	2.47935	-0.110474	2.37377
-0.231934	0.998891	-0.233154	1.00306	-0.232849	1.0026		-0.106	2.5	-0.238953	2.48876	-0.108337	2.36874
-0.230103	0.999807	-0.231323	1.01273	-0.231018	1.01044		-0.104	2.49	-0.237122	2.49329	-0.106201	2.34478
-0.228271	0.997162	-0.229492	1.01339	-0.229187	1.01507		-0.102	2.48	-0.235291	2.48454	-0.104065	2.31812
-0.22644	1.01186	-0.227661	1.00815	-0.227356	1.00871		-0.0998	2.48	-0.233459	2.48032	-0.101929	2.31705
-0.224609	1.00561	-0.22583	1.00596	-0.225525	1.00662		-0.0977	2.47	-0.231628	2.48067	-0.0997925	2.32029
-0.222778	1.00235	-0.223999	1.01115	-0.223694	1.0112		-0.0955	2.46	-0.229797	2.49064	-0.0976562	2.30778
-0.220947	1.00286	-0.222168	1.01212	-0.221863	1.01023		-0.0934	2.45	-0.227966	2.48779	-0.09552	2.29969
-0.219116	1.0112	-0.220337	1.00713	-0.220032	1.00825		-0.0912	2.45	-0.226135	2.4736	-0.0933838	2.29401
-0.217285	1.00179	-0.218506	1.01028	-0.218201	1.00657		-0.0891	2.44	-0.224304	2.47915	-0.0912476	2.29244
-0.215454	1.00032	-0.216675	1.01298	-0.21637	1.01446		-0.087	2.43	-0.222473	2.50381	-0.0891113	2.27879
-0.213623	1.00627	-0.214844	1.01537	-0.214539	1.00988		-0.0848	2.42	-0.220642	2.49252	-0.0869751	2.25807
-0.211792	1.01034	-0.213013	1.014	-0.212708	1.01456		-0.0827	2.41	-0.218811	2.47091	-0.0848389	2.25365
-0.209961	1.01252	-0.211182	1.02412	-0.210876	1.0111		-0.0806	2.41	-0.21698	2.47808	-0.0827026	2.25712
-0.20813	1.00489	-0.209351	1.01334	-0.209045	1.01039		-0.0784	2.4	-0.215149	2.48708	-0.0805664	2.25472
-0.206299	1.00891	-0.20752	1.01934	-0.207214	1.01252		-0.0763	2.39	-0.213318	2.47467	-0.0784302	2.24342
-0.204468	1.01222	-0.205688	1.02066	-0.205383	1.01212		-0.0742	2.39	-0.211487	2.45377	-0.0762939	2.24056
-0.202637	1.01451	-0.203857	1.01084	-0.203552	1.00505		-0.072	2.38	-0.209656	2.46007	-0.0741577	2.23717
-0.200806	1.00199	-0.202026	1.01151	-0.201721	1.00779		-0.0699	2.38	-0.207825	2.49751	-0.0720215	2.22816
-0.198975	1.00972	-0.200195	1.01842	-0.19989	1.01267		-0.0677	2.37	-0.205994	2.49619	-0.0698853	2.22118
-0.197144	1.00662	-0.198364	1.01924	-0.198059	1.0081		-0.0656	2.37	-0.204163	2.46068	-0.067749	2.2192
-0.195312	1.01435	-0.196533	1.01969	-0.196228	1.00932		-0.0635	2.38	-0.202332	2.44522	-0.0656128	2.22733
-0.193481	1.0113	-0.194702	1.01481	-0.194397	1.0055		-0.0613	2.38	-0.2005	2.46648	-0.0634766	2.21878
-0.19165	1.00474	-0.192871	1.02025	-0.192566	1.00347		-0.0592	2.37	-0.198669	2.46084	-0.0613403	2.20558
-0.189819	1.01679	-0.19104	1.01384	-0.190735	1.00957		-0.0571	2.37	-0.196838	2.4409	-0.0592041	2.20928
-0.187988	1.01252	-0.189209	1.01456	-0.188904	1.00459		-0.0549	2.38	-0.195007	2.42655	-0.0570679	2.21199
-0.186157	1.01156	-0.187378	1.01359	-0.187073	1.00093		-0.0528	2.37	-0.193176	2.44141	-0.0549316	2.20921
-0.184326	1.00611	-0.185547	1.00881	-0.185242	1.0055		-0.0507	2.36	-0.191345	2.45885	-0.0527954	2.19852
-0.182495	1.01364	-0.183716	1.01476	-0.183411	1.00525		-0.0485	2.36	-0.189514	2.44064	-0.0506592	2.19425
-0.180664	1.01395	-0.181885	1.01562	-0.18158	1.00947		-0.0464	2.36	-0.187683	2.4294	-0.0485229	2.20047
-0.178833	1.00932	-0.180054	1.011	-0.179749	1.00489		-0.0443	2.35	-0.185852	2.432	-0.0463867	2.19746
-0.177002	1.0114	-0.178223	1.00779	-0.177917	1.00093		-0.0421	2.33	-0.184021	2.43912	-0.0442505	2.18529
-0.175171	1.01456	-0.176392	1.02081	-0.176086	1.0083		-0.04	2.33	-0.18219	2.42594	-0.0421143	2.18571
-0.17334	1.01395	-0.174561	1.01186	-0.174255	1.01156		-0.0378	2.34	-0.180359	2.41806	-0.039978	2.18807
-0.171509	1.02259	-0.172729	1.01069	-0.172424	1.00774		-0.0357	2.33	-0.178528	2.43713	-0.0378418	2.18147
-0.169678	1.0139	-0.170898	1.00677	-0.170593	1.00108		-0.0336	2.31	-0.176697	2.43947	-0.0357056	2.1624
-0.167847	1.02036	-0.169067	1.00952	-0.168762	1.01003		-0.0314	2.32	-0.174866	2.42869	-0.0335693	2.15256
-0.166016	1.02524	-0.167236	1.01374	-0.166931	1.00245		-0.0293	2.32	-0.173035	2.42182	-0.0314331	2.14798
-0.164185	1.02681	-0.165405	1.00789	-0.1651	1.0022		-0.0272	2.31	-0.171204	2.42437	-0.0292969	2.14909
-0.162354	1.02748	-0.163574	1.00891	-0.163269	0.999247		-0.025	2.31	-0.169373	2.42371	-0.0271606	2.15172
-0.160522	1.02183	-0.161743	1.00932	-0.161438	1.00627		-0.0229	2.32	-0.167542	2.40957	-0.0250244	2.14764
-0.158691	1.02641	-0.159912	1.00784	-0.159607	1.00739		-0.0208	2.33	-0.16571	2.40346	-0.0228882	2.14733
-0.15686	1.02661	-0.158081	1.00693	-0.157776	1.00103		-0.0186	2.32	-0.163879	2.42142	-0.020752	2.14664
-0.155029	1.02585	-0.15625	1.00657	-0.155945	1.00062		-0.0165	2.31	-0.162048	2.43378	-0.0186157	2.14329
-0.153198	1.0257	-0.154419	1.00759	-0.154114	1.00296		-0.0143	2.32	-0.160217	2.41572	-0.0164795	2.13596
-0.151367	1.02656	-0.152588	1.00779	-0.152283	1.00601		-0.0122	2.31	-0.158386	2.40804	-0.0143433	2.12708
-0.149536	1.03231	-0.150757	1.0084	-0.150452	1.00652		-0.0101	2.31	-0.156555	2.41847	-0.012207	2.13051
-0.147705	1.02676	-0.148926	1.00337	-0.148621	0.997721		-0.00793	2.31	-0.154724	2.42381	-0.0100708	2.12746
-0.145874	1.02666	-0.147095	1.0055	-0.14679	0.9994		-0.0058	2.31	-0.152893	2.41297	-0.00793457	2.11163
-0.144043	1.02697	-0.145264	1.00347	-0.144958	0.998688		-0.00366	2.3	-0.151062	2.39604	-0.00579834	2.10503
-0.142212	1.02839	-0.143433	1.00459	-0.143127	0.999654		-0.00153	2.29	-0.149231	2.40367	-0.00366211	2.10243
-0.140381	1.02234	-0.141602	1.00739	-0.141296	1.00438		0.00061	2.29	-0.1474	2.41842	-0.00152588	2.10365
-0.13855	1.01924	-0.139771	1.00591	-0.139465	1.00413		0.00275	2.28	-0.145569	2.42971	0.000610352	2.09133
-0.136719	1.02341	-0.137939	1.00098	-0.137634	1.00306		0.00488	2.28	-0.143738	2.41842	0.00274658	2.08076
-0.134888	1.01395	-0.136108	1.00042	-0.135803	1.0055		0.00702	2.27	-0.141907	2.40438	0.00488281	2.08183
-0.133057	1.0202	-0.134277	1.00794	-0.133972	1.00911		0.00916	2.27	-0.140076	2.40931	0.00701904	2.08168
-0.131226	1.01827	-0.132446	1.00062	-0.132141	1.00291		0.0113	2.26	-0.138245	2.41308	0.00915527	2.08168
-0.129395	1.01832	-0.130615	1.00154	-0.13031	1.00937		0.0134	2.26	-0.136414	2.40519	0.0112915	2.08176
-0.127563	1.01308	-0.128784	1.00393	-0.128479	1.01034		0.0156	2.26	-0.134583	2.3879	0.0134277	2.07851
-0.125732	1.01471	-0.126953	0.998535	-0.126648	1.0082		0.0177	2.26	-0.132751	2.37813	0.015564	2.08813
-0.123901	1.00967	-0.125122	0.999705	-0.124817	1.00708		0.0198	2.26	-0.13092	2.39553	0.0177002	2.08355
-0.12207	1.00744	-0.123291	1.0051	-0.122986	1.00525		0.022	2.26	-0.129089	2.41002	0.0198364	2.08008
-0.120239	1.00942	-0.12146	1.00825	-0.121155	1.00891		0.0241	2.26	-0.127258	2.39761	0.0219727	2.08401
-0.118408	1.01786	-0.119629	1.00169	-0.119324	1.01023		0.0262	2.27	-0.125427	2.37625	0.0241089	2.08393
-0.116577	1.01939	-0.117798	1.00143	-0.117493	1.00327		0.0284	2.27	-0.123596	2.37127	0.0262451	2.07718
-0.114746	1.0082	-0.115967	0.996094	-0.115662	1.01588		0.0305	2.27	-0.121765	2.37818	0.0283813	2.07542
-0.112915	1.01451	-0.114136	1.00215	-0.113831	1.0141		0.0327	2.27	-0.119934	2.37422	0.0305176	2.09057
-0.111084	1.02229	-0.112305	0.999451	-0.112	1.02254		0.0348	2.27	-0.118103	2.35931	0.0326538	2.11021
-0.109253	1.01303	-0.110474	0.999146	-0.110168	1.00993		0.0369	2.27	-0.116272	2.3494	0.03479	2.1093
-0.107422	1.0143	-0.108643	1.00052	-0.108337	1.01054		0.0391	2.28	-0.114441	2.36425	0.0369263	2.09793
-0.105591	1.01201	-0.106812	1.00169	-0.106506	1.01664		0.0412	2.28	-0.11261	2.36867	0.0390625	2.10094
-0.10376	1.01822	-0.10498	1.00255	-0.104675	1.01151		0.0433	2.28	-0.110779	2.34823	0.0411987	2.11128
-0.101929	1.01685	-0.103149	1.00917	-0.102844	1.01557		0.0455	2.27	-0.108948	2.32402	0.043335	2.11174
-0.100098	1.02483	-0.101318	0.992126	-0.101013	1.00871		0.0476	2.28	-0.107117	2.33673	0.0454712	2.1011
-0.0982666	1.02707	-0.0994873	1.00459	-0.0991821	1.01471		0.0497	2.29	-0.105286	2.34817	0.0476074	2.1069
-0.0964355	1.02651	-0.0976562	1.0053	-0.0973511	1.01761		0.0519	2.29	-0.103455	2.3435	0.0497437	2.122
-0.0946045	1.03338	-0.0958252	1.00733	-0.09552	1.01654		0.054	2.29	-0.101624	2.338	0.0518799	2.13009
-0.0927734	1.02849	-0.0939941	1.01105	-0.093689	1.01517		0.0562	2.3	-0.0997925	2.34075	0.0540161	2.12952
-0.0909424	1.0287	-0.0921631	1.0085	-0.0918579	1.01359		0.0583	2.3	-0.0979614	2.3347	0.0561523	2.12452
-0.0891113	1.03877	-0.090332	1.0084	-0.0900269	1.01283		0.0604	2.31	-0.0961304	2.33027	0.0582886	2.12658
-0.0872803	1.03622	-0.088501	1.00794	-0.0881958	1.01374		0.0626	2.3	-0.0942993	2.3322	0.0604248	2.13634
-0.0854492	1.0321	-0.0866699	1.00845	-0.0863647	1.02102		0.0647	2.3	-0.0924683	2.33332	0.062561	2.1283
-0.0836182	1.03582	-0.0848389	1.00871	-0.0845337	1.02086		0.0668	2.31	-0.0906372	2.3292	0.0646973	2.12502
-0.0817871	1.04289	-0.0830078	1.00464	-0.0827026	1.02219		0.069	2.31	-0.0888062	2.31837	0.0668335	2.13413
-0.0799561	1.03897	-0.0811768	1.00708	-0.0808716	1.01384		0.0711	2.3	-0.0869751	2.32071	0.0689697	2.1384
-0.078125	1.03414	-0.0793457	1.00474	-0.0790405	1.01878		0.0732	2.31	-0.085144	2.33098	0.071106	2.13825
-0.0762939	1.03872	-0.0775146	1.00001	-0.0772095	1.01791		0.0754	2.32	-0.083313	2.32396	0.0732422	2.13791
-0.0744629	1.03383	-0.0756836	1.00611	-0.0753784	1.02275		0.0775	2.32	-0.0814819	2.31288	0.0753784	2.15019
-0.0726318	1.03221	-0.0738525	0.998688	-0.0735474	1.02224		0.0797	2.31	-0.0796509	2.31969	0.0775146	2.16537
-0.0708008	1.03175	-0.0720215	1.00393	-0.0717163	1.02025		0.0818	2.31	-0.0778198	2.32132	0.0796509	2.16438
-0.0689697	1.03373	-0.0701904	0.999705	-0.0698853	1.02076		0.0839	2.32	-0.0759888	2.31145	0.0817871	2.15393
-0.0671387	1.03841	-0.0683594	1.00047	-0.0680542	1.02392		0.0861	2.33	-0.0741577	2.30535	0.0839233	2.1608
-0.0653076	1.03846	-0.0665283	1.00011	-0.0662231	1.03083		0.0882	2.32	-0.0723267	2.31389	0.0860596	2.16724
-0.0634766	1.03526	-0.0646973	0.996145	-0.0643921	1.02142		0.0903	2.32	-0.0704956	2.33475	0.0881958	2.15713
-0.0616455	1.03226	-0.0628662	1.00047	-0.062561	1.02381		0.0925	2.33	-0.0686646	2.33943	0.090332	2.15141
-0.0598145	1.04014	-0.0610352	1.01059	-0.06073	1.02834		0.0946	2.34	-0.0668335	2.31908	0.0924683	2.16164
-0.0579834	1.04045	-0.0592041	0.999654	-0.0588989	1.02931		0.0967	2.33	-0.0650024	2.29706	0.0946045	2.18082
-0.0561523	1.03495	-0.057373	1.00367	-0.0570679	1.03475		0.0989	2.33	-0.0631714	2.31084	0.0967407	2.17995
-0.0543213	1.0375	-0.055542	0.998586	-0.0552368	1.02524		0.101	2.33	-0.0613403	2.32981	0.098877	2.17506
-0.0524902	1.03699	-0.0537109	1.00449	-0.0534058	1.03165		0.103	2.35	-0.0595093	2.31908	0.101013	2.18437
-0.0506592	1.04726	-0.0518799	1.01089	-0.0515747	1.04482		0.105	2.35	-0.0576782	2.29258	0.103149	2.19376
-0.0488281	1.04284	-0.0500488	1.00474	-0.0497437	1.04228		0.107	2.35	-0.0558472	2.2936	0.105286	2.19536
-0.0469971	1.03633	-0.0482178	1.01212	-0.0479126	1.03806		0.11	2.35	-0.0540161	2.30799	0.107422	2.19357
-0.045166	1.0378	-0.0463867	1.01084	-0.0460815	1.04314		0.112	2.35	-0.0521851	2.30413	0.109558	2.1965
-0.043335	1.03867	-0.0445557	1.008	-0.0442505	1.05865		0.114	2.36	-0.050354	2.28704	0.111694	2.2094
-0.0415039	1.04452	-0.0427246	1.00886	-0.0424194	1.05845		0.116	2.36	-0.0485229	2.28012	0.113831	2.21127
-0.0396729	1.03673	-0.0408936	1.01288	-0.0405884	1.05306		0.118	2.36	-0.0466919	2.2845	0.115967	2.20524
-0.0378418	1.03689	-0.0390625	0.99762	-0.0387573	1.05652		0.12	2.38	-0.0448608	2.27524	0.118103	2.20119
-0.0360107	1.03546	-0.0372314	1.00749	-0.0369263	1.05418		0.122	2.37	-0.0430298	2.25688	0.120239	2.21317
-0.0341797	1.03226	-0.0354004	1.00505	-0.0350952	1.04462		0.125	2.36	-0.0411987	2.25143	0.122375	2.21848
-0.0323486	1.03119	-0.0335693	1.01039	-0.0332642	1.03826		0.127	2.36	-0.0393677	2.25413	0.124512	2.19799
-0.0305176	1.02681	-0.0317383	1.008	-0.0314331	1.03109		0.129	2.37	-0.0375366	2.25652	0.126648	2.19532
-0.0286865	1.02442	-0.0299072	1.00123	-0.0296021	1.0111		0.131	2.37	-0.0357056	2.24731	0.128784	2.22046
-0.0268555	1.02412	-0.0280762	1.0055	-0.027771	1.00876		0.133	2.37	-0.0338745	2.24045	0.13092	2.23785
-0.0250244	1.0262	-0.0262451	1.00632	-0.0259399	1.00764		0.135	2.37	-0.0320435	2.23562	0.133057	2.22874
-0.0231934	1.02615	-0.0244141	1.00779	-0.0241089	0.992533		0.137	2.37	-0.0302124	2.22051	0.135193	2.21573
-0.0213623	1.02178	-0.022583	1.00764	-0.0222778	0.978546		0.139	2.39	-0.0283813	2.20657	0.137329	2.23652
-0.0195312	1.02458	-0.020752	1.0082	-0.0204468	0.973867		0.142	2.38	-0.0265503	2.19727	0.139465	2.24121
-0.0177002	1.02158	-0.0189209	1.0054	-0.0186157	0.973765		0.144	2.37	-0.0247192	2.19905	0.141602	2.2213
-0.0158691	1.01847	-0.0170898	1.00876	-0.0167847	0.960897		0.146	2.39	-0.0228882	2.17865	0.143738	2.21214
-0.0140381	1.02478	-0.0152588	1.01049	-0.0149536	0.957642		0.148	2.39	-0.0210571	2.14859	0.145874	2.22744
-0.012207	1.02478	-0.0134277	1.00774	-0.0131226	0.947825		0.15	2.38	-0.0192261	2.14361	0.14801	2.24113
-0.010376	1.02661	-0.0115967	1.01039	-0.0112915	0.946808		0.152	2.4	-0.017395	2.1491	0.150146	2.23713
-0.00854492	1.02798	-0.00976562	1.01242	-0.00946045	0.93806		0.154	2.41	-0.015564	2.13623	0.152283	2.23549
-0.00671387	1.0172	-0.00793457	1.01191	-0.00762939	0.942383		0.157	2.42	-0.0137329	2.09783	0.154419	2.24205
-0.00488281	1.02549	-0.00610352	1.01171	-0.00579834	0.932007		0.159	2.41	-0.0119019	2.07687	0.156555	2.24445
-0.00305176	1.02885	-0.00427246	1.01303	-0.00396729	0.925395		0.161	2.41	-0.0100708	2.07514	0.158691	2.2411
-0.0012207	1.03511	-0.00244141	1.00728	-0.00213623	0.927378		0.163	2.42	-0.00823975	2.07443	0.160828	2.23484
0.000610352	1.02707	-0.000610352	1.00672	-0.000305176	0.924123		0.165	2.44	-0.00640869	2.06757	0.162964	2.23648
0.00244141	1.03043	0.0012207	1.00469	0.00152588	0.915477		0.167	2.44	-0.00457764	2.05332	0.1651	2.253
0.00427246	1.03577	0.00305176	1.00194	0.00335693	0.914408		0.169	2.43	-0.00274658	2.04183	0.167236	2.25872
0.00610352	1.03658	0.00488281	1.00352	0.00518799	0.912679		0.172	2.44	-0.000915527	2.04254	0.169373	2.25075
0.00793457	1.02397	0.00671387	1.00052	0.00701904	0.915273		0.174	2.45	0.000915527	2.0369	0.171509	2.25388
0.00976562	1.02493	0.00854492	1.00576	0.0088501	0.914815		0.176	2.44	0.00274658	2.01904	0.173645	2.25967
0.0115967	1.03399	0.010376	1.00647	0.0106812	0.915477		0.178	2.44	0.00457764	2.01279	0.175781	2.24857
0.0134277	1.03495	0.012207	1.00459	0.0125122	0.91095		0.18	2.45	0.00640869	2.02362	0.177917	2.24064
0.0152588	1.03216	0.0140381	1.00291	0.0143433	0.912933		0.182	2.47	0.00823975	2.03181	0.180054	2.25227
0.0170898	1.02636	0.0158691	1.00235	0.0161743	0.915324		0.184	2.46	0.0100708	2.02265	0.18219	2.26208
0.0189209	1.03617	0.0177002	1.00774	0.0180054	0.913188		0.186	2.45	0.0119019	2.01914	0.184326	2.26192
0.020752	1.03068	0.0195312	1.00337	0.0198364	0.908254		0.189	2.47	0.0137329	2.0284	0.186462	2.2541
0.022583	1.02046	0.0213623	0.999654	0.0216675	0.902608		0.191	2.49	0.015564	2.02815	0.188599	2.25224
0.0244141	1.02315	0.0231934	1.00347	0.0234985	0.908457		0.193	2.47	0.017395	2.03054	0.190735	2.26639
0.0262451	1.03424	0.0250244	1.00652	0.0253296	0.909932		0.195	2.46	0.0192261	2.03105	0.192871	2.27634
0.0280762	1.02615	0.0268555	1.00769	0.0271606	0.911255		0.197	2.48	0.0210571	2.03115	0.195007	2.26589
0.0299072	1.02819	0.0286865	1.00143	0.0289917	0.905406		0.199	2.48	0.0228882	2.02296	0.197144	2.25506
0.0317383	1.02798	0.0305176	0.999146	0.0308228	0.907593		0.201	2.46	0.0247192	2.03125	0.19928	2.26791
0.0335693	1.02941	0.0323486	1.00611	0.0326538	0.904592		0.204	2.46	0.0265503	2.03247	0.201416	2.27928
0.0354004	1.03317	0.0341797	1.00967	0.0344849	0.90449		0.206	2.48	0.0283813	2.02627	0.203552	2.26631
0.0372314	1.03114	0.0360107	1.00316	0.0363159	0.901235		0.208	2.48	0.0302124	2.03227	0.205688	2.24804
0.0390625	1.02676	0.0378418	1.00698	0.038147	0.904439		0.21	2.47	0.0320435	2.03913	0.207825	2.25193
0.0408936	1.03785	0.0396729	1.00794	0.039978	0.90978		0.212	2.46	0.0338745	2.03094	0.209961	2.26707
0.0427246	1.029	0.0415039	1.00479	0.0418091	0.906728		0.214	2.47	0.0357056	2.03242	0.212097	2.26471
0.0445557	1.03577	0.043335	1.00611	0.0436401	0.913544		0.216	2.48	0.0375366	2.0401	0.214233	2.25922
0.0463867	1.03124	0.045166	1.00708	0.0454712	0.903524		0.219	2.48	0.0393677	2.04025	0.21637	2.25945
0.0482178	1.03292	0.0469971	1.01018	0.0473022	0.908559		0.221	2.46	0.0411987	2.04188	0.218506	2.27249
0.0500488	1.03246	0.0488281	1.01496	0.0491333	0.910899		0.223	2.47	0.0430298	2.04208	0.220642	2.27547
0.0518799	1.0287	0.0506592	1.01491	0.0509644	0.902354		0.225	2.49	0.0448608	2.03766	0.222778	2.26486
0.0537109	1.0349	0.0524902	1.0081	0.0527954	0.907389		0.227	2.48	0.0466919	2.04041	0.224915	2.26696
0.055542	1.0318	0.0543213	1.01893	0.0546265	0.906525		0.229	2.47	0.0485229	2.03674	0.227051	2.27127
0.057373	1.038	0.0561523	1.0143	0.0564575	0.916951		0.231	2.48	0.050354	2.03471	0.229187	2.26742
0.0592041	1.03536	0.0579834	1.01095	0.0582886	0.911255		0.233	2.49	0.0521851	2.04112	0.231323	2.262
0.0610352	1.03424	0.0598145	1.00998	0.0601196	0.908305		0.236	2.48	0.0540161	2.04559	0.233459	2.26227
0.0628662	1.03022	0.0616455	1.02224	0.0619507	0.901388		0.238	2.46	0.0558472	2.03944	0.235596	2.27306
0.0646973	1.02671	0.0634766	1.01496	0.0637817	0.902507		0.24	2.47	0.0576782	2.03364	0.237732	2.27608
0.0665283	1.03322	0.0653076	1.01501	0.0656128	0.909373		0.242	2.49	0.0595093	2.04127	0.239868	2.26322
0.0683594	1.03226	0.0671387	1.01252	0.0674438	0.908152		0.244	2.48	0.0613403	2.0549	0.242004	2.25342
0.0701904	1.02692	0.0689697	1.01486	0.0692749	0.902557		0.246	2.47	0.0631714	2.04534	0.244141	2.25674
0.0720215	1.02392	0.0708008	1.02051	0.071106	0.908101		0.248	2.47	0.0650024	2.04061	0.246277	2.26715
0.0738525	1.02768	0.0726318	1.0052	0.072937	0.908966		0.251	2.49	0.0668335	2.04641	0.248413	2.27242
0.0756836	1.02595	0.0744629	1.01095	0.0747681	0.906626		0.253	2.49	0.0686646	2.0492	0.250549	2.27562
0.0775146	1.026	0.0762939	1.00911	0.0765991	0.907033		0.255	2.47	0.0704956	2.03547	0.252686	2.2752
0.0793457	1.02427	0.078125	1.00281	0.0784302	0.904999		0.257	2.47	0.0723267	2.03288	0.254822	2.27566
0.0811768	1.0287	0.0799561	1.00149	0.0802612	0.902608		0.259	2.48	0.0741577	2.03695	0.256958	2.2649
0.0830078	1.03154	0.0817871	1.00535	0.0820923	0.904592		0.261	2.48	0.0759888	2.03603	0.259094	2.25555
0.0848389	1.03093	0.0836182	1.00474	0.0839233	0.901794		0.263	2.46	0.0778198	2.03679	0.26123	2.25956
0.0866699	1.02697	0.0854492	1.00749	0.0857544	0.899913		0.266	2.46	0.0796509	2.04025	0.263367	2.26616
0.088501	1.03002	0.0872803	1.00225	0.0875854	0.897064		0.268	2.48	0.0814819	2.05282	0.265503	2.26059
0.090332	1.03195	0.0891113	1.00291	0.0894165	0.904185		0.27	2.5	0.083313	2.061	0.267639	2.2496
0.0921631	1.02854	0.0909424	1.00876	0.0912476	0.904083		0.272	2.48	0.085144	2.0666	0.269775	2.26551
0.0939941	1.02122	0.0927734	1.00423	0.0930786	0.906067		0.274	2.48	0.0869751	2.05795	0.271912	2.28428
0.0958252	1.03088	0.0946045	0.999552	0.0949097	0.903931		0.276	2.5	0.0888062	2.0433	0.274048	2.281
0.0976562	1.03683	0.0964355	1.00652	0.0967407	0.908305		0.278	2.5	0.0906372	2.04692	0.276184	2.27558
0.0994873	1.03017	0.0982666	1.0026	0.0985718	0.902608		0.28	2.49	0.0924683	2.05276	0.27832	2.27905
0.101318	1.02931	0.100098	1.01186	0.100403	0.910594		0.283	2.48	0.0942993	2.04961	0.280457	2.2879
0.103149	1.02956	0.101929	1.00189	0.102234	0.91039		0.285	2.49	0.0961304	2.0549	0.282593	2.28607
0.10498	1.03739	0.10376	0.996908	0.104065	0.910543		0.287	2.51	0.0979614	2.0639	0.284729	2.2715
0.106812	1.03088	0.105591	1.00133	0.105896	0.906474		0.289	2.5	0.0997925	2.0608	0.286865	2.27131
0.108643	1.02839	0.107422	1.00342	0.107727	0.903676		0.291	2.48	0.101624	2.05165	0.289001	2.29073
0.110474	1.02651	0.109253	1.00515	0.109558	0.905304		0.293	2.49	0.103455	2.05144	0.291138	2.30053
0.112305	1.04289	0.111084	1.00194	0.111389	0.907288		0.295	2.5	0.105286	2.05678	0.293274	2.28107
0.114136	1.03851	0.112915	1.00281	0.11322	0.909526		0.298	2.5	0.107117	2.06573	0.29541	2.26627
0.115967	1.02895	0.114746	0.993602	0.115051	0.911916		0.3	2.5	0.108948	2.07047	0.297546	2.27123
0.117798	1.03053	0.116577	1.00026	0.116882	0.907084		0.302	2.5	0.110779	2.07825	0.299683	2.28355
0.119629	1.03882	0.118408	0.999349	0.118713	0.904083		0.304	2.51	0.11261	2.07932	0.301819	2.28195
0.12146	1.03302	0.120239	1.00164	0.120544	0.911509		0.306	2.51	0.114441	2.07652	0.303955	2.27745
0.123291	1.03495	0.12207	0.99706	0.122375	0.907593		0.308	2.49	0.116272	2.07153	0.306091	2.2937
0.125122	1.02982	0.123901	1.00138	0.124207	0.904388		0.31	2.49	0.118103	2.07204	0.308228	2.30129
0.126953	1.03892	0.125732	1.00327	0.126038	0.902303		0.313	2.51	0.119934	2.07967	0.310364	2.29443
0.128784	1.04289	0.127563	0.995178	0.127869	0.907695		0.315	2.51	0.121765	2.08471	0.3125	2.28718
0.130615	1.03439	0.129395	0.999959	0.1297	0.902405		0.317	2.5	0.123596	2.07794	0.314636	2.28291
0.132446	1.03373	0.131226	1.00352	0.131531	0.900625		0.319	2.51	0.125427	2.0697	0.316772	2.28661
0.134277	1.04416	0.133057	1.00632	0.133362	0.908203		0.321	2.52	0.127258	2.07753	0.318909	2.29561
0.136108	1.04289	0.134888	1.00632	0.135193	0.909373		0.323	2.52	0.129089	2.0842	0.321045	2.29076
0.137939	1.03989	0.136719	1.00698	0.137024	0.904185		0.325	2.51	0.13092	2.08293	0.323181	2.29019
0.139771	1.04441	0.13855	1.0055	0.138855	0.907593		0.327	2.52	0.132751	2.0785	0.325317	2.29099
0.141602	1.0467	0.140381	1.0112	0.140686	0.914968		0.33	2.52	0.134583	2.07509	0.327454	2.30274
0.143433	1.04126	0.142212	1.0055	0.142517	0.908407		0.332	2.52	0.136414	2.0814	0.32959	2.29362
0.145264	1.05097	0.144043	1.00703	0.144348	0.905202		0.334	2.51	0.138245	2.07911	0.331726	2.29057
0.147095	1.04024	0.145874	1.00911	0.146179	0.911102		0.336	2.51	0.140076	2.07418	0.333862	2.29912
0.148926	1.04747	0.147705	1.01471	0.14801	0.917358		0.338	2.52	0.141907	2.07947	0.335999	2.30618
0.150757	1.05693	0.149536	1.01212	0.149841	0.90683		0.34	2.53	0.143738	2.07591	0.338135	2.29633
0.152588	1.06013	0.151367	1.00647	0.151672	0.907898		0.342	2.52	0.145569	2.07133	0.340271	2.29778
0.154419	1.05143	0.153198	1.00245	0.153503	0.902964		0.345	2.52	0.1474	2.07458	0.342407	2.30705
0.15625	1.04975	0.155029	1.01568	0.155334	0.918172		0.347	2.53	0.149231	2.06533	0.344543	2.3156
0.158081	1.05052	0.15686	1.01181	0.157166	0.906575		0.349	2.53	0.151062	2.07316	0.34668	2.30804
0.159912	1.0526	0.158691	1.01262	0.158997	0.90861		0.351	2.51	0.152893	2.08033	0.348816	2.28977
0.161743	1.04986	0.160522	1.00627	0.160828	0.90744		0.353	2.51	0.154724	2.07652	0.350952	2.28863
0.163574	1.04675	0.162354	1.00906	0.162659	0.902863		0.355	2.52	0.156555	2.07311	0.353088	2.30774
0.165405	1.04675	0.164185	1.01237	0.16449	0.911865		0.357	2.52	0.158386	2.08145	0.355225	2.30793
0.167236	1.05087	0.166016	1.00896	0.166321	0.911153		0.359	2.53	0.160217	2.08705	0.357361	2.29362
0.169067	1.04843	0.167847	1.01298	0.168152	0.905507		0.362	2.53	0.162048	2.0871	0.359497	2.3035
0.170898	1.04497	0.169678	1.01176	0.169983	0.902964		0.364	2.53	0.163879	2.08537	0.361633	2.30488
0.172729	1.04335	0.171509	1.00972	0.171814	0.901184		0.366	2.53	0.16571	2.08359	0.36377	2.29996
0.174561	1.04808	0.17334	1.017	0.173645	0.905406		0.368	2.52	0.167542	2.08516	0.365906	2.30133
0.176392	1.04741	0.175171	1.00606	0.175476	0.902608		0.37	2.52	0.169373	2.0961	0.368042	2.30721
0.178223	1.04462	0.177002	1.01084	0.177307	0.908864		0.372	2.54	0.171204	2.09951	0.370178	2.31689
0.180054	1.03658	0.178833	1.01308	0.179138	0.905406		0.374	2.54	0.173035	2.09335	0.372314	2.31441
0.181885	1.03856	0.180664	1.00733	0.180969	0.90505		0.377	2.54	0.174866	2.08862	0.374451	2.29561
0.183716	1.04223	0.182495	1.01674	0.1828	0.902557		0.379	2.54	0.176697	2.09295	0.376587	2.29877
0.185547	1.03566	0.184326	1.01512	0.184631	0.90683		0.381	2.55	0.178528	2.09264	0.378723	2.30366
0.187378	1.03653	0.186157	1.00474	0.186462	0.908559		0.383	2.55	0.180359	2.09188	0.380859	2.31022
0.189209	1.02397	0.187988	1.01278	0.188293	0.909017		0.385	2.53	0.18219	2.09991	0.382996	2.30637
0.19104	1.0321	0.189819	1.0112	0.190125	0.900523		0.387	2.53	0.184021	2.09997	0.385132	2.3024
0.192871	1.03088	0.19165	1.00601	0.191956	0.90922		0.389	2.52	0.185852	2.09544	0.387268	2.3185
0.194702	1.03526	0.193481	1.01298	0.193787	0.909017		0.392	2.52	0.187683	2.09167	0.389404	2.34009
0.196533	1.02422	0.195312	1.01329	0.195618	0.909526		0.394	2.53	0.189514	2.09951	0.391541	2.33047
0.198364	1.03424	0.197144	1.00499	0.197449	0.911153		0.396	2.52	0.191345	2.11095	0.393677	2.30747
0.200195	1.04019	0.198975	1.01527	0.19928	0.90566		0.398	2.52	0.193176	2.10953	0.395813	2.30907
0.202026	1.02437	0.200806	0.996094	0.201111	0.910797		0.4	2.54	0.195007	2.09717	0.397949	2.31407
0.203857	1.02971	0.202637	1.00352	0.202942	0.912628		0.402	2.54	0.196838	2.10068	0.400085	2.31247
0.205688	1.02554	0.204468	1.0085	0.204773	0.91095		0.404	2.54	0.198669	2.11426	0.402222	2.30309
0.20752	1.03129	0.206299	1.01018	0.206604	0.903269		0.406	2.53	0.2005	2.11085	0.404358	2.30728
0.209351	1.02392	0.20813	1.00561	0.208435	0.910136		0.409	2.54	0.202332	2.09249	0.406494	2.32239
0.211182	1.03622	0.209961	1.00159	0.210266	0.904287		0.411	2.54	0.204163	2.09635	0.40863	2.32754
0.213013	1.03246	0.211792	1.00886	0.212097	0.909729		0.413	2.53	0.205994	2.10897	0.410767	2.31754
0.214844	1.03414	0.213623	1.0114	0.213928	0.911407		0.415	2.52	0.207825	2.10581	0.412903	2.31476
0.216675	1.02814	0.215454	1.00586	0.215759	0.91451		0.417	2.55	0.209656	2.10047	0.415039	2.32136
0.218506	1.03002	0.217285	1.01089	0.21759	0.906728		0.419	2.55	0.211487	2.09834	0.417175	2.32906
0.220337	1.0438	0.219116	1.01379	0.219421	0.907491		0.421	2.54	0.213318	2.10073	0.419312	2.31945
0.222168	1.03821	0.220947	1.00754	0.221252	0.90744		0.424	2.53	0.215149	2.1138	0.421448	2.31808
0.223999	1.03017	0.222778	1.01008	0.223083	0.918783		0.426	2.55	0.21698	2.11619	0.423584	2.33723
0.22583	1.03348	0.224609	1.01034	0.224915	0.91039		0.428	2.57	0.218811	2.11121	0.42572	2.33265
0.227661	1.0434	0.22644	1.01501	0.226746	0.914001		0.43	2.56	0.220642	2.11472	0.427856	2.3159
0.229492	1.04004	0.228271	1.01222	0.228577	0.911153		0.432	2.54	0.222473	2.11858	0.429993	2.31594
0.231323	1.03689	0.230103	1.01145	0.230408	0.917104		0.434	2.54	0.224304	2.11828	0.432129	2.33711
0.233154	1.03312	0.231934	1.00601	0.232239	0.914612		0.436	2.54	0.226135	2.11024	0.434265	2.33753
0.234985	1.04126	0.233765	1.01496	0.23407	0.916087		0.439	2.52	0.227966	2.11563	0.436401	2.31628
0.236816	1.03831	0.235596	1.01629	0.235901	0.91156		0.441	2.52	0.229797	2.12646	0.438538	2.31636
0.238647	1.03597	0.237427	1.01232	0.237732	0.909373		0.443	2.53	0.231628	2.12835	0.440674	2.33513
0.240479	1.03628	0.239258	1.01084	0.239563	0.915527		0.445	2.55	0.233459	2.11965	0.44281	2.33593
0.24231	1.0467	0.241089	1.01069	0.241394	0.920105		0.447	2.55	0.235291	2.11965	0.444946	2.31441
0.244141	1.04197	0.24292	1.01613	0.243225	0.911357		0.449	2.53	0.237122	2.1199	0.447083	2.3074
0.245972	1.03439	0.244751	1.01278	0.245056	0.910899		0.451	2.54	0.238953	2.11639	0.449219	2.32853
0.247803	1.03755	0.246582	1.01466	0.246887	0.910594		0.453	2.56	0.240784	2.13206	0.451355	2.34093
0.249634	1.0465	0.248413	1.00357	0.248718	0.912679		0.456	2.56	0.242615	2.13816	0.453491	2.3317
0.251465	1.04401	0.250244	1.01776	0.250549	0.904948		0.458	2.55	0.244446	2.12397	0.455627	2.31743
0.253296	1.04009	0.252075	1.02341	0.25238	0.914357		0.46	2.54	0.246277	2.11685	0.457764	2.3238
0.255127	1.04034	0.253906	1.01507	0.254211	0.917257		0.462	2.55	0.248108	2.12235	0.4599	2.33185
0.256958	1.03963	0.255737	1.01079	0.256042	0.908508		0.464	2.55	0.249939	2.12189	0.462036	2.32628
0.258789	1.04797	0.257568	1.01766	0.257874	0.914001		0.466	2.55	0.25177	2.12077	0.464172	2.31724
0.26062	1.03861	0.259399	1.01837	0.259705	0.911662		0.468	2.56	0.253601	2.11456	0.466309	2.32677
0.262451	1.03709	0.26123	1.01023	0.261536	0.913137		0.471	2.56	0.255432	2.11578	0.468445	2.34135
0.264282	1.03902	0.263062	1.01944	0.263367	0.910492		0.473	2.55	0.257263	2.11528	0.470581	2.33036
0.266113	1.04365	0.264893	1.01842	0.265198	0.922546		0.475	2.54	0.259094	2.12591	0.472717	2.31064
0.267944	1.0404	0.266724	1.01959	0.267029	0.90744		0.477	2.53	0.260925	2.12992	0.474854	2.32021
0.269775	1.04614	0.268555	1.01084	0.26886	0.909068		0.479	2.54	0.262756	2.12067	0.47699	2.33604
0.271606	1.04192	0.270386	1.01771	0.270691	0.912221		0.481	2.54	0.264587	2.12591	0.479126	2.32952
0.273438	1.04019	0.272217	1.01746	0.272522	0.913086		0.483	2.54	0.266418	2.12825	0.481262	2.31976
0.275269	1.04691	0.274048	1.01842	0.274353	0.914103		0.486	2.55	0.26825	2.12275	0.483398	2.31998
0.2771	1.0409	0.275879	1.01578	0.276184	0.912069		0.488	2.55	0.270081	2.13099	0.485535	2.34077
0.278931	1.04055	0.27771	1.01873	0.278015	0.91273		0.49	2.54	0.271912	2.13023	0.487671	2.3365
0.280762	1.04523	0.279541	1.01664	0.279846	0.91212		0.492	2.54	0.273743	2.13181	0.489807	2.32002
0.282593	1.04594	0.281372	1.01537	0.281677	0.912221		0.494	2.54	0.275574	2.13292	0.491943	2.32002
0.284424	1.03877	0.283203	1.01715	0.283508	0.915985		0.496	2.54	0.277405	2.13425	0.49408	2.33479
0.286255	1.0377	0.285034	1.01934	0.285339	0.909983		0.498	2.55	0.279236	2.14081	0.496216	2.33444
0.288086	1.03556	0.286865	1.00876	0.28717	0.910289		0.5	2.54	0.281067	2.13877	0.498352	2.32643
0.289917	1.03129	0.288696	1.01664	0.289001	0.91273		0.503	2.53	0.282898	2.12891	0.500488	2.33089
0.291748	1.03572	0.290527	1.017	0.290833	0.913086		0.505	2.54	0.284729	2.12901	0.502625	2.33646
0.293579	1.03455	0.292358	1.01969	0.292664	0.908457		0.507	2.55	0.28656	2.13771	0.504761	2.34142
0.29541	1.03709	0.294189	1.0169	0.294495	0.908661		0.509	2.54	0.288391	2.1375	0.506897	2.32471
0.297241	1.03419	0.296021	1.01206	0.296326	0.913951		0.511	2.53	0.290222	2.14228	0.509033	2.32006
0.299072	1.03607	0.297852	1.01695	0.298157	0.921783		0.513	2.54	0.292053	2.15266	0.511169	2.3497
0.300903	1.02173	0.299683	1.0173	0.299988	0.912984		0.515	2.55	0.293884	2.16115	0.513306	2.34653
0.302734	1.02697	0.301514	1.00652	0.301819	0.913849		0.518	2.54	0.295715	2.15769	0.515442	2.33109
0.304565	1.02178	0.303345	1.01863	0.30365	0.909831		0.52	2.53	0.297546	2.14345	0.517578	2.32445
0.306396	1.02473	0.305176	1.01654	0.305481	0.909475		0.522	2.54	0.299377	2.14172	0.519714	2.33665
0.308228	1.02666	0.307007	1.01501	0.307312	0.917053		0.524	2.56	0.301208	2.14915	0.521851	2.346
0.310059	1.02427	0.308838	1.01334	0.309143	0.913595		0.526	2.57	0.30304	2.15836	0.523987	2.33749
0.31189	1.02488	0.310669	1.01222	0.310974	0.907949		0.528	2.55	0.304871	2.15973	0.526123	2.32338
0.313721	1.03216	0.3125	1.01817	0.312805	0.912374		0.53	2.55	0.306702	2.16304	0.528259	2.32685
0.315552	1.02702	0.314331	1.0114	0.314636	0.907898		0.533	2.55	0.308533	2.16029	0.530396	2.34367
0.317383	1.02498	0.316162	1.0139	0.316467	0.907644		0.535	2.55	0.310364	2.16105	0.532532	2.33952
0.319214	1.01624	0.317993	1.01257	0.318298	0.913951		0.537	2.53	0.312195	2.15907	0.534668	2.33112
0.321045	1.02722	0.319824	1.01313	0.320129	0.908254		0.539	2.54	0.314026	2.15312	0.536804	2.34734
0.322876	1.02478	0.321655	1.01206	0.32196	0.909678		0.541	2.56	0.315857	2.15429	0.53894	2.35291
0.324707	1.02905	0.323486	1.01156	0.323792	0.910543		0.543	2.56	0.317688	2.15505	0.541077	2.35912
0.326538	1.0258	0.325317	1.01542	0.325623	0.915985		0.545	2.54	0.319519	2.16746	0.543213	2.35523
0.328369	1.02453	0.327148	1.01227	0.327454	0.916799		0.547	2.55	0.32135	2.17601	0.545349	2.33738
0.3302	1.02402	0.328979	1.01568	0.329285	0.910136		0.55	2.57	0.323181	2.16507	0.547485	2.33994
0.332031	1.029	0.330811	1.0139	0.331116	0.914612		0.552	2.55	0.325012	2.16293	0.549622	2.34955
0.333862	1.03114	0.332642	1.00871	0.332947	0.915782		0.554	2.53	0.326843	2.16883	0.551758	2.35119
0.335693	1.02768	0.334473	1.00856	0.334778	0.915985		0.556	2.54	0.328674	2.16507	0.553894	2.33776
0.337524	1.02783	0.336304	1.01318	0.336609	0.91095		0.558	2.56	0.330505	2.15937	0.55603	2.33852
0.339355	1.02285	0.338135	1.01257	0.33844	0.916697		0.56	2.57	0.332336	2.15876	0.558167	2.356
0.341187	1.02529	0.339966	1.01252	0.340271	0.911814		0.562	2.56	0.334167	2.1608	0.560303	2.34741
0.343018	1.02208	0.341797	1.01049	0.342102	0.915883		0.565	2.55	0.335999	2.17	0.562439	2.32819
0.344849	1.02758	0.343628	1.01674	0.343933	0.912018		0.567	2.54	0.33783	2.18135	0.564575	2.32975
0.34668	1.02097	0.345459	1.01654	0.345764	0.912272		0.569	2.56	0.339661	2.18063	0.566711	2.33627
0.348511	1.02946	0.34729	1.00967	0.347595	0.908559		0.571	2.56	0.341492	2.17829	0.568848	2.33833
0.350342	1.03495	0.349121	1.00896	0.349426	0.910289		0.573	2.55	0.343323	2.18002	0.570984	2.34207
0.352173	1.02931	0.350952	1.008	0.351257	0.916799		0.575	2.55	0.345154	2.18394	0.57312	2.33551
0.354004	1.03439	0.352783	1.02198	0.353088	0.918732		0.577	2.56	0.346985	2.18231	0.575256	2.34135
0.355835	1.03185	0.354614	1.01095	0.354919	0.912323		0.58	2.55	0.348816	2.18333	0.577393	2.35119
0.357666	1.03139	0.356445	1.0085	0.35675	0.912832		0.582	2.55	0.350647	2.18821	0.579529	2.33936
0.359497	1.03434	0.358276	1.011	0.358582	0.913289		0.584	2.55	0.352478	2.18587	0.581665	2.34055
0.361328	1.01639	0.360107	1.011	0.360413	0.913188		0.586	2.55	0.354309	2.18297	0.583801	2.34756
0.363159	1.03394	0.361938	1.01832	0.362244	0.920868		0.588	2.56	0.35614	2.18959	0.585938	2.34077
0.36499	1.03246	0.36377	1.00774	0.364075	0.91512		0.59	2.56	0.357971	2.19081	0.588074	2.34261
0.366821	1.029	0.365601	1.00464	0.365906	0.91507		0.592	2.56	0.359802	2.18277	0.59021	2.35321
0.368652	1.03048	0.367432	1.01252	0.367737	0.917918		0.594	2.56	0.361633	2.19467	0.592346	2.35798
0.370483	1.02788	0.369263	1.01115	0.369568	0.918528		0.597	2.56	0.363464	2.20022	0.594482	2.36652
0.372314	1.03872	0.371094	1.01593	0.371399	0.9198		0.599	2.56	0.365295	2.20535	0.596619	2.35283
0.374146	1.03699	0.372925	1.01034	0.37323	0.914205		0.601	2.56	0.367126	2.20683	0.598755	2.32979
0.375977	1.03022	0.374756	1.01532	0.375061	0.912272		0.603	2.56	0.368958	2.20901	0.600891	2.34802
0.377808	1.02183	0.376587	1.01298	0.376892	0.913951		0.605	2.57	0.370789	2.217	0.603027	2.37152
0.379639	1.03816	0.378418	1.01237	0.378723	0.917816		0.607	2.56	0.37262	2.21125	0.605164	2.35279
0.38147	1.03475	0.380249	1.01084	0.380554	0.915222		0.609	2.55	0.374451	2.20062	0.6073	2.34764
0.383301	1.02854	0.38208	1.00708	0.382385	0.917816		0.612	2.55	0.376282	2.20571	0.609436	2.35863
0.385132	1.03444	0.383911	1.0114	0.384216	0.919698		0.614	2.55	0.378113	2.21334	0.611572	2.36855
0.386963	1.04131	0.385742	1.00784	0.386047	0.914866		0.616	2.55	0.379944	2.22351	0.613708	2.34798
0.388794	1.04024	0.387573	1.00505	0.387878	0.919495		0.618	2.55	0.381775	2.2198	0.615845	2.34047
0.390625	1.03648	0.389404	1.00911	0.389709	0.923157		0.62	2.55	0.383606	2.21171	0.617981	2.34581
0.392456	1.03251	0.391235	1.008	0.391541	0.914612		0.622	2.56	0.385437	2.20759	0.620117	2.35836
0.394287	1.02987	0.393066	1.00856	0.393372	0.915171		0.624	2.55	0.387268	2.20037	0.622253	2.35741
0.396118	1.0259	0.394897	1.0024	0.395203	0.919393		0.627	2.56	0.389099	2.20952	0.62439	2.36183
0.397949	1.03053	0.396729	1.00759	0.397034	0.916799		0.629	2.57	0.39093	2.21186	0.626526	2.35359
0.39978	1.02519	0.39856	1.00398	0.398865	0.918071		0.631	2.56	0.392761	2.21517	0.628662	2.35374
0.401611	1.02442	0.400391	1.01028	0.400696	0.91629		0.633	2.56	0.394592	2.23409	0.630798	2.35859
0.403442	1.02961	0.402222	1.00983	0.402527	0.919342		0.635	2.56	0.396423	2.24848	0.632935	2.34879
0.405273	1.02941	0.404053	1.0112	0.404358	0.916595		0.637	2.57	0.398254	2.24269	0.635071	2.35531
0.407104	1.02956	0.405884	1.01018	0.406189	0.914917		0.639	2.56	0.400085	2.23801	0.637207	2.35943
0.408936	1.02844	0.407715	1.01308	0.40802	0.917206		0.641	2.54	0.401917	2.24584	0.639343	2.36832
0.410767	1.03154	0.409546	1.01206	0.409851	0.920512		0.644	2.56	0.403748	2.23668	0.641479	2.37034
0.412598	1.02768	0.411377	0.9994	0.411682	0.92219		0.646	2.56	0.405579	2.23892	0.643616	2.36557
0.414429	1.03327	0.413208	1.01115	0.413513	0.917053		0.648	2.56	0.40741	2.24716	0.645752	2.35844
0.41626	1.02641	0.415039	1.01145	0.415344	0.923208		0.65	2.56	0.409241	2.24574	0.647888	2.37312
0.418091	1.017	0.41687	1.00937	0.417175	0.920817		0.652	2.55	0.411072	2.24737	0.650024	2.38026
0.419922	1.03124	0.418701	1.0084	0.419006	0.92336		0.654	2.57	0.412903	2.25342	0.652161	2.36992
0.421753	1.02509	0.420532	1.00957	0.420837	0.92275		0.656	2.57	0.414734	2.25723	0.654297	2.36069
0.423584	1.02503	0.422363	1.01384	0.422668	0.915578		0.659	2.56	0.416565	2.26212	0.656433	2.36256
0.425415	1.02102	0.424194	1.0111	0.4245	0.921682		0.661	2.56	0.418396	2.26481	0.658569	2.35561
0.427246	1.02529	0.426025	1.00667	0.426331	0.922496		0.663	2.56	0.420227	2.27183	0.660706	2.35924
0.429077	1.01679	0.427856	1.00683	0.428162	0.924988		0.665	2.56	0.422058	2.27331	0.662842	2.3674
0.430908	1.01624	0.429688	1.01512	0.429993	0.923208		0.667	2.55	0.423889	2.27636	0.664978	2.36855
0.432739	1.0112	0.431519	1.0025	0.431824	0.928701		0.669	2.56	0.42572	2.28963	0.667114	2.3563
0.43457	1.02361	0.43335	1.00993	0.433655	0.922089		0.671	2.57	0.427551	2.27697	0.66925	2.34821
0.436401	1.02722	0.435181	1.00993	0.435486	0.930227		0.674	2.56	0.429382	2.26435	0.671387	2.3605
0.438232	1.01644	0.437012	1.00805	0.437317	0.923309		0.676	2.55	0.431213	2.28205	0.673523	2.37091
0.440063	1.00794	0.438843	1.01384	0.439148	0.92748		0.678	2.55	0.433044	2.29187	0.675659	2.35935
0.441895	1.01191	0.440674	1.01578	0.440979	0.924733		0.68	2.56	0.434875	2.29436	0.677795	2.36034
0.443726	1.01262	0.442505	1.00942	0.44281	0.931905		0.682	2.57	0.436707	2.28505	0.679932	2.36813
0.445557	1.00754	0.444336	1.00942	0.444641	0.925446		0.684	2.57	0.438538	2.28353	0.682068	2.37404
0.447388	1.00896	0.446167	1.00672	0.446472	0.9257		0.686	2.57	0.440369	2.31522	0.684204	2.35664
0.449219	1.01125	0.447998	1.01557	0.448303	0.921733		0.688	2.59	0.4422	2.33307	0.68634	2.33517
0.45105	1.0171	0.449829	1.0082	0.450134	0.929413		0.691	2.59	0.444031	2.3025	0.688477	2.35413
0.452881	1.01613	0.45166	1.00693	0.451965	0.928904		0.693	2.57	0.445862	2.29365	0.690613	2.36362
0.454712	1.01064	0.453491	1.01674	0.453796	0.933431		0.695	2.57	0.447693	2.3142	0.692749	2.35424
0.456543	1.00957	0.455322	1.01649	0.455627	0.928904		0.697	2.57	0.449524	2.32651	0.694885	2.3394
0.458374	1.01878	0.457153	1.01395	0.457458	0.927175		0.699	2.57	0.451355	2.32442	0.697021	2.35813
0.460205	1.01735	0.458984	1.0025	0.45929	0.937653		0.701	2.58	0.453186	2.32045	0.699158	2.36603
0.462036	1.01339	0.460815	1.01344	0.461121	0.930227		0.703	2.58	0.455017	2.32752	0.701294	2.37476
0.463867	1.0112	0.462646	1.01751	0.462952	0.929209		0.706	2.58	0.456848	2.34909	0.70343	2.3608
0.465698	1.01064	0.464478	1.00927	0.464783	0.937907		0.708	2.58	0.458679	2.36221	0.705566	2.33852
0.467529	1.01603	0.466309	1.01054	0.466614	0.936228		0.71	2.58	0.46051	2.35102	0.707703	2.34314
0.46936	1.01135	0.46814	1.00876	0.468445	0.930634		0.712	2.56	0.462341	2.35219	0.709839	2.35107
0.471191	1.01471	0.469971	1.01618	0.470276	0.933482		0.714	2.56	0.464172	2.36145	0.711975	2.34879
0.473022	1.01537	0.471802	1.01532	0.472107	0.936432		0.716	2.59	0.466003	2.36928	0.714111	2.3531
0.474854	1.0114	0.473633	1.01039	0.473938	0.931752		0.718	2.58	0.467834	2.37849	0.716248	2.3447
0.476685	1.01425	0.475464	1.0082	0.475769	0.93689		0.721	2.58	0.469666	2.3818	0.718384	2.34631
0.478516	1.01288	0.477295	1.00616	0.4776	0.936279		0.723	2.6	0.471497	2.39878	0.72052	2.36801
0.480347	1.01822	0.479126	1.01679	0.479431	0.940196		0.725	2.61	0.473328	2.39766	0.722656	2.37274
0.482178	1.00408	0.480957	1.00596	0.481262	0.937042		0.727	2.59	0.475159	2.38744	0.724792	2.37061
0.484009	1.00845	0.482788	1.00555	0.483093	0.936788		0.729	2.58	0.47699	2.39176	0.726929	2.35771
0.48584	1.00418	0.484619	1.01262	0.484924	0.938924		0.731	2.6	0.478821	2.40824	0.729065	2.35764
0.487671	1.01924	0.48645	1.00581	0.486755	0.944468		0.733	2.61	0.480652	2.41394	0.731201	2.35371
0.489502	1.01171	0.488281	1.02005	0.488586	0.938517		0.735	2.6	0.482483	2.4114	0.733337	2.32983
0.491333	1.00718	0.490112	1.01303	0.490417	0.939331		0.738	2.59	0.484314	2.41282	0.735474	2.33402
0.493164	1.00382	0.491943	1.00576	0.492249	0.939585		0.74	2.6	0.486145	2.43368	0.73761	2.34669
0.494995	1.01145	0.493774	1.00703	0.49408	0.940755		0.742	2.6	0.487976	2.46358	0.739746	2.36233
0.496826	1.00489	0.495605	1.01598	0.495911	0.938822		0.744	2.6	0.489807	2.45656	0.741882	2.36675
0.498657	1.01639	0.497437	1.00616	0.497742	0.941976		0.746	2.61	0.491638	2.44151	0.744019	2.35813
0.500488	1.01349	0.499268	1.0113	0.499573	0.941315		0.748	2.6	0.493469	2.45631	0.746155	2.3518
0.502319	1.00657	0.501099	1.00784	0.501404	0.937907		0.75	2.58	0.4953	2.46862	0.748291	2.34348
0.50415	1.01756	0.50293	1.01069	0.503235	0.944875		0.753	2.59	0.497131	2.47126	0.750427	2.35645
0.505981	1.00591	0.504761	1.01095	0.505066	0.942078		0.755	2.6	0.498962	2.48372	0.752563	2.36927
0.507812	1.00993	0.506592	1.00667	0.506897	0.941976		0.757	2.6	0.500793	2.49613	0.7547	2.3608
0.509644	1.00637	0.508423	1.00733	0.508728	0.939534		0.759	2.63	0.502625	2.51572	0.756836	2.34108
0.511475	1.01227	0.510254	1.02061	0.510559	0.944265		0.761	2.65	0.504456	2.51734	0.758972	2.36286
0.513306	1.01466	0.512085	1.01079	0.51239	0.951131		0.763	2.62	0.506287	2.50758	0.761108	2.38838
0.515137	1.00886	0.513916	1.00637	0.514221	0.943604		0.765	2.62	0.508118	2.51409	0.763245	2.37869
0.516968	1.00337	0.515747	1.00942	0.516052	0.949402		0.768	2.63	0.509949	2.54293	0.765381	2.35683
0.518799	1.011	0.517578	1.011	0.517883	0.945689		0.77	2.63	0.51178	2.54949	0.767517	2.35447
0.52063	1.00789	0.519409	1.01501	0.519714	0.950216		0.772	2.63	0.513611	2.5351	0.769653	2.36458
0.522461	1.00301	0.52124	1.0142	0.521545	0.955861		0.774	2.63	0.515442	2.53591	0.77179	2.3827
0.524292	0.999756	0.523071	1.01832	0.523376	0.951385		0.776	2.62	0.517273	2.57106	0.773926	2.37564
0.526123	1.01044	0.524902	1.00937	0.525208	0.952861		0.778	2.63	0.519104	2.5886	0.776062	2.36496
0.527954	1.00098	0.526733	1.01283	0.527039	0.955556		0.78	2.62	0.520935	2.58092	0.778198	2.37202
0.529785	1.00286	0.528564	1.00357	0.52887	0.950572		0.782	2.61	0.522766	2.57441	0.780334	2.35527
0.531616	1.00093	0.530396	1.00861	0.530701	0.93984		0.785	2.63	0.524597	2.6005	0.782471	2.34909
0.533447	1.00891	0.532227	1.01751	0.532532	0.952861		0.787	2.64	0.526428	2.62222	0.784607	2.33936
0.535278	1.00764	0.534058	1.00962	0.534363	0.958099		0.789	2.64	0.528259	2.62492	0.786743	2.3394
0.537109	1.00667	0.535889	1.01461	0.536194	0.953369		0.791	2.63	0.53009	2.63997	0.788879	2.3616
0.53894	1.00627	0.53772	1.01039	0.538025	0.949809		0.793	2.63	0.531921	2.67614	0.791016	2.38773
0.540771	0.996348	0.539551	1.00622	0.539856	0.950877		0.795	2.63	0.533752	2.67609	0.793152	2.37579
0.542603	1.00596	0.541382	1.01552	0.541687	0.955149		0.797	2.63	0.535583	2.66317	0.795288	2.34844
0.544434	0.998688	0.543213	1.00942	0.543518	0.967763		0.8	2.62	0.537415	2.69557	0.797424	2.36984
0.546265	0.999247	0.545044	1.0083	0.545349	0.960134		0.802	2.64	0.539246	2.72085	0.799561	2.39029
0.548096	0.993195	0.546875	1.01273	0.54718	0.959167		0.804	2.64	0.541077	2.72929	0.801697	2.383
0.549927	0.996145	0.548706	1.01267	0.549011	0.956472		0.806	2.63	0.542908	2.71673	0.803833	2.38644
0.551758	1.00143	0.550537	1.01115	0.550842	0.963643		0.808	2.62	0.544739	2.71825	0.805969	2.39174
0.553589	0.997925	0.552368	1.00779	0.552673	0.962474		0.81	2.62	0.54657	2.74358	0.808105	2.38964
0.55542	0.995789	0.554199	1.01257	0.554504	0.962016		0.812	2.64	0.548401	2.7859	0.810242	2.38369
0.557251	0.997518	0.55603	1.01542	0.556335	0.957743		0.815	2.65	0.550232	2.79409	0.812378	2.38228
0.559082	1.00118	0.557861	1.01334	0.558167	0.970052		0.817	2.64	0.552063	2.77354	0.814514	2.37049
0.560913	0.999654	0.559692	1.00789	0.559998	0.966543		0.819	2.63	0.553894	2.80319	0.81665	2.34859
0.562744	0.991516	0.561523	1.00764	0.561829	0.97229		0.821	2.63	0.555725	2.86631	0.818787	2.32403
0.564575	0.998942	0.563354	1.00886	0.56366	0.969696		0.823	2.63	0.557556	2.87226	0.820923	2.3455
0.566406	1.00764	0.565186	1.00972	0.565491	0.970459		0.825	2.62	0.559387	2.84663	0.823059	2.36874
0.568237	0.998383	0.567017	1.01237	0.567322	0.965831		0.827	2.64	0.561218	2.87074	0.825195	2.35355
0.570068	0.99762	0.568848	1.00906	0.569153	0.973104		0.829	2.66	0.563049	2.93437	0.827332	2.36507
0.571899	0.998942	0.570679	1.01461	0.570984	0.977681		0.832	2.66	0.56488	2.95349	0.829468	2.37038
0.57373	1.00835	0.57251	1.00566	0.572815	0.96756		0.834	2.64	0.566711	2.92582	0.831604	2.39098
0.575562	0.998281	0.574341	1.01293	0.574646	0.975342		0.836	2.63	0.568542	2.93554	0.83374	2.38461
0.577393	1.0025	0.576172	1.00983	0.576477	0.978597		0.838	2.65	0.570374	2.98335	0.835876	2.36443
0.579224	1.00108	0.578003	1.01751	0.578308	0.978241		0.84	2.65	0.572205	3.02424	0.838013	2.37801
0.581055	1.00428	0.579834	1.01766	0.580139	0.985921		0.842	2.63	0.574036	3.0159	0.840149	2.3851
0.582886	0.99767	0.581665	1.01608	0.58197	0.97936		0.844	2.64	0.575867	3.00273	0.842285	2.39262
0.584717	0.99645	0.583496	1.0142	0.583801	0.979411		0.847	2.65	0.577698	3.04601	0.844421	2.35619
0.586548	0.999908	0.585327	1.00647	0.585632	0.985107		0.849	2.66	0.579529	3.08665	0.846558	2.34573
0.588379	1.00042	0.587158	1.01446	0.587463	0.986633		0.851	2.65	0.58136	3.07958	0.848694	2.39193
0.59021	1.00184	0.588989	1.02163	0.589294	0.978953		0.853	2.62	0.583191	3.08879	0.85083	2.41058
0.592041	1.0081	0.59082	1.0202	0.591125	0.98231		0.855	2.65	0.585022	3.14448	0.852966	2.40856
0.593872	1.00723	0.592651	1.01532	0.592957	0.998128		0.857	2.69	0.586853	3.17012	0.855103	2.38724
0.595703	1.01206	0.594482	1.00922	0.594788	0.989787		0.859	2.69	0.588684	3.13248	0.857239	2.36996
0.597534	0.997874	0.596313	1.02254	0.596619	0.985972		0.862	2.67	0.590515	3.13146	0.859375	2.40135
0.599365	1.00723	0.598145	1.01903	0.59845	0.989227		0.864	2.66	0.592346	3.19173	0.861511	2.41047
0.601196	1.01308	0.599976	1.01176	0.600281	0.996602		0.866	2.67	0.594177	3.2369	0.863647	2.41142
0.603027	1.00332	0.601807	1.02458	0.602112	0.992126		0.868	2.69	0.596008	3.20592	0.865784	2.41169
0.604858	0.999349	0.603638	1.02386	0.603943	0.98999		0.87	2.68	0.597839	3.19951	0.86792	2.40364
0.606689	0.99467	0.605469	1.01796	0.605774	0.991923		0.872	2.69	0.59967	3.2785	0.870056	2.397
0.608521	1.00677	0.6073	1.01217	0.607605	0.993856		0.874	2.7	0.601501	3.30846	0.872192	2.38815
0.610352	1.00128	0.609131	1.00861	0.609436	0.993805		0.876	2.69	0.603333	3.2665	0.874329	2.39487
0.612183	1.00398	0.610962	1.01023	0.611267	0.99172		0.879	2.68	0.605164	3.25007	0.876465	2.41161
0.614014	0.999654	0.612793	1.02122	0.613098	0.982615		0.881	2.68	0.606995	3.31716	0.878601	2.43286
0.615845	1.00062	0.614624	1.00881	0.614929	0.994568		0.883	2.7	0.608826	3.40708	0.880737	2.41894
0.617676	1.00632	0.616455	1.00896	0.61676	0.999959		0.885	2.7	0.610657	3.36182	0.882874	2.3859
0.619507	1.0022	0.618286	1.00835	0.618591	0.998281		0.887	2.65	0.612488	3.29722	0.88501	2.3925
0.621338	1.00093	0.620117	1.0142	0.620422	0.994771		0.889	2.68	0.614319	3.34742	0.887146	2.40826
0.623169	0.999603	0.621948	1.01374	0.622253	1.00525		0.891	2.73	0.61615	3.43984	0.889282	2.39792
0.625	1.00032	0.623779	1.00489	0.624084	1.00571		0.894	2.71	0.617981	3.44945	0.891418	2.40566
0.626831	0.995687	0.62561	1.00962	0.625916	1.01044		0.896	2.68	0.619812	3.37011	0.893555	2.42649
0.628662	1.00332	0.627441	1.01888	0.627747	1.00388		0.898	2.7	0.621643	3.35149	0.895691	2.44003
0.630493	1.00449	0.629272	1.01557	0.629578	0.996552		0.9	2.72	0.623474	3.43257	0.897827	2.43717
0.632324	1.0053	0.631104	1.01395	0.631409	1.00484		0.902	2.7	0.625305	3.4728	0.899963	2.44122
0.634155	1.00286	0.632935	1.01079	0.63324	1.01166		0.904	2.7	0.627136	3.37168	0.9021	2.43347
0.635986	0.996348	0.634766	1.01308	0.635071	1.00561		0.906	2.71	0.628967	3.33394	0.904236	2.43851
0.637817	1.0052	0.636597	1.01649	0.636902	1.0139		0.909	2.72	0.630798	3.4287	0.906372	2.43378
0.639648	1.00215	0.638428	1.00413	0.638733	1.01318		0.911	2.72	0.632629	3.48429	0.908508	2.40372
0.641479	1.00108	0.640259	1.0052	0.640564	1.01812		0.913	2.7	0.63446	3.45139	0.910645	2.41684
0.643311	0.998433	0.64209	1.01649	0.642395	1.01176		0.915	2.68	0.636292	3.42463	0.912781	2.4398
0.645142	0.996043	0.643921	1.01583	0.644226	1.01227		0.917	2.72	0.638123	3.44218	0.914917	2.43092
0.646973	0.998383	0.645752	1.01425	0.646057	1.02036		0.919	2.73	0.639954	3.46542	0.917053	2.42661
0.648804	1.00545	0.647583	1.01501	0.647888	1.02529		0.921	2.7	0.641785	3.46146	0.919189	2.43462
0.650635	1.00433	0.649414	1.01995	0.649719	1.02539		0.923	2.7	0.643616	3.43613	0.921326	2.46162
0.652466	1.00266	0.651245	1.01568	0.65155	1.01252		0.926	2.73	0.645447	3.42178	0.923462	2.45373
0.654297	1.00225	0.653076	1.01725	0.653381	1.02681		0.928	2.73	0.647278	3.4197	0.925598	2.43706
0.656128	1.00077	0.654907	1.01847	0.655212	1.03475		0.93	2.72	0.649109	3.39203	0.927734	2.45102
0.657959	1.00327	0.656738	1.01532	0.657043	1.03907		0.932	2.74	0.65094	3.40693	0.929871	2.45399
0.65979	1.00113	0.658569	1.02809	0.658875	1.03241		0.934	2.74	0.652771	3.44345	0.932007	2.45331
0.661621	0.994008	0.6604	1.01425	0.660706	1.02178		0.936	2.76	0.654602	3.42138	0.934143	2.44747
0.663452	1.00713	0.662231	1.01715	0.662537	1.03439		0.938	2.72	0.656433	3.35678	0.936279	2.44347
0.665283	1.00337	0.664062	1.01649	0.664368	1.04467		0.941	2.7	0.658264	3.36304	0.938416	2.44751
0.667114	1.00052	0.665894	1.01817	0.666199	1.04467		0.943	2.74	0.660095	3.41863	0.940552	2.45224
0.668945	1.00657	0.667725	1.02168	0.66803	1.03012		0.945	2.74	0.661926	3.41573	0.942688	2.46105
0.670776	1.0021	0.669556	1.01634	0.669861	1.03831		0.947	2.71	0.663757	3.36782	0.944824	2.46555
0.672607	1.00978	0.671387	1.02193	0.671692	1.05153		0.949	2.73	0.665588	3.3256	0.94696	2.46605
0.674438	1.00464	0.673218	1.01878	0.673523	1.04513		0.951	2.75	0.667419	3.34798	0.949097	2.47944
0.67627	0.992635	0.675049	1.01802	0.675354	1.04055		0.953	2.73	0.66925	3.39595	0.951233	2.47803
0.678101	1.00891	0.67688	1.01878	0.677185	1.04009		0.956	2.74	0.671082	3.36731	0.953369	2.45293
0.679932	1.00759	0.678711	1.01329	0.679016	1.05616		0.958	2.75	0.672913	3.31985	0.955505	2.47555
0.681763	1.00693	0.680542	1.01751	0.680847	1.05698		0.96	2.77	0.674744	3.30683	0.957642	2.47231
0.683594	1.00087	0.682373	1.01435	0.682678	1.04014		0.962	2.73	0.676575	3.34325	0.959778	2.45773
0.685425	0.994059	0.684204	1.0173	0.684509	1.05377		0.964	2.7	0.678406	3.33923	0.961914	2.47597
0.687256	1.00281	0.686035	1.02626	0.68634	1.06623		0.966	2.73	0.680237	3.27581	0.96405	2.48013
0.689087	1.00957	0.687866	1.02158	0.688171	1.05698		0.968	2.75	0.682068	3.22591	0.966187	2.47936
0.690918	0.999451	0.689697	1.01985	0.690002	1.05667		0.97	2.73	0.683899	3.25475	0.968323	2.46632
0.692749	0.991872	0.691528	1.02112	0.691833	1.05601		0.973	2.72	0.68573	3.29712	0.970459	2.48348
0.69458	1.00179	0.693359	1.02366	0.693665	1.06384		0.975	2.76	0.687561	3.28451	0.972595	2.5095
0.696411	0.990651	0.69519	1.02549	0.695496	1.07437		0.977	2.76	0.689392	3.231	0.974731	2.50656
0.698242	1.00011	0.697021	1.02478	0.697327	1.06908		0.979	2.76	0.691223	3.21335	0.976868	2.4958
0.700073	0.99706	0.698853	1.02346	0.699158	1.06817		0.981	2.75	0.693054	3.22596	0.979004	2.48959
0.701904	0.99294	0.700684	1.02249	0.700989	1.06476		0.983	2.74	0.694885	3.2163	0.98114	2.50687
0.703735	1.00093	0.702515	1.02626	0.70282	1.06893		0.985	2.77	0.696716	3.16696	0.983276	2.50931
0.705566	0.988057	0.704346	1.02386	0.704651	1.06415		0.988	2.76	0.698547	3.14799	0.985413	2.49371
0.707397	1.00301	0.706177	1.02285	0.706482	1.06964		0.99	2.73	0.700378	3.17296	0.987549	2.49226
0.709229	0.998027	0.708008	1.03383	0.708313	1.07864		0.992	2.73	0.702209	3.18222	0.989685	2.48798
0.71106	0.999705	0.709839	1.03073	0.710144	1.08775		0.994	2.77	0.704041	3.14916	0.991821	2.48718
0.712891	0.99467	0.71167	1.03104	0.711975	1.07264		0.996	2.77	0.705872	3.12373	0.993958	2.47368
0.714722	0.992788	0.713501	1.02834	0.713806	1.08149		0.998	2.75	0.707703	3.11676	0.996094	2.44301
0.716553	0.999451	0.715332	1.02732	0.715637	1.08103		1	2.73	0.709534	3.11788	0.99823	2.46445
0.718384	0.995483	0.717163	1.02687	0.717468	1.09044		1	2.72	0.711365	3.15069	1.00037	2.50267
0.720215	0.995992	0.718994	1.02956	0.719299	1.09604		1	2.74	0.713196	3.17546	1.0025	2.49561
0.722046	0.995382	0.720825	1.02661	0.72113	1.08648		1.01	2.78	0.715027	3.17037	1.00464	2.48112
0.723877	1.00037	0.722656	1.03038	0.722961	1.08307		1.01	2.78	0.716858	3.14382	1.00677	2.48959
0.725708	0.991618	0.724487	1.02168	0.724792	1.09797		1.01	2.75	0.718689	3.12602	1.00891	2.5069
0.727539	0.999908	0.726318	1.02966	0.726624	1.10031		1.01	2.74	0.72052	3.11559	1.01105	2.51945
0.72937	0.987905	0.728149	1.02595	0.728455	1.0969		1.02	2.73	0.722351	3.10155	1.01318	2.50961
0.731201	0.995382	0.72998	1.03241	0.730286	1.09207		1.02	2.75	0.724182	3.10109	1.01532	2.47952
0.733032	0.995178	0.731812	1.02564	0.732117	1.09914		1.02	2.74	0.726013	3.1013	1.01746	2.48478
0.734863	0.989532	0.733643	1.0289	0.733948	1.10616		1.02	2.73	0.727844	3.09713	1.01959	2.52392
0.736694	0.996399	0.735474	1.0318	0.735779	1.10143		1.02	2.76	0.729675	3.11284	1.02173	2.51534
0.738525	1.0025	0.737305	1.01822	0.73761	1.10565		1.03	2.78	0.731506	3.10755	1.02386	2.48722
0.740356	0.990855	0.739136	1.02539	0.739441	1.10728		1.03	2.77	0.733337	3.03207	1.026	2.48802
0.742188	0.988007	0.740967	1.02951	0.741272	1.11308		1.03	2.74	0.735168	3.01509	1.02814	2.51087
0.744019	0.98409	0.742798	1.02534	0.743103	1.11598		1.03	2.76	0.737	3.07007	1.03027	2.51419
0.74585	0.99172	0.744629	1.02219	0.744934	1.11115		1.03	2.8	0.738831	3.10109	1.03241	2.51488
0.747681	0.990448	0.74646	1.03022	0.746765	1.1117		1.04	2.78	0.740662	3.06157	1.03455	2.53765
0.749512	0.993398	0.748291	1.0259	0.748596	1.11623		1.04	2.75	0.742493	3.02043	1.03668	2.50011
0.751343	0.995127	0.750122	1.02427	0.750427	1.12757		1.04	2.78	0.744324	3.05176	1.03882	2.49016
0.753174	0.986023	0.751953	1.02234	0.752258	1.10901		1.04	2.76	0.746155	3.11045	1.04095	2.50568
0.755005	0.99645	0.753784	1.02351	0.754089	1.1231		1.05	2.72	0.747986	3.08985	1.04309	2.48661
0.756836	0.999298	0.755615	1.03246	0.75592	1.12681		1.05	2.73	0.749817	3.01646	1.04523	2.52201
0.758667	0.997213	0.757446	1.03048	0.757751	1.13561		1.05	2.77	0.751648	3.03101	1.04736	2.56283
0.760498	0.986328	0.759277	1.0198	0.759583	1.13403		1.05	2.78	0.753479	3.08258	1.0495	2.5515
0.762329	0.991974	0.761108	1.01751	0.761414	1.12864		1.05	2.77	0.75531	3.06722	1.05164	2.52449
0.76416	1.00271	0.762939	1.02804	0.763245	1.13352		1.06	2.78	0.757141	3.04072	1.05377	2.5293
0.765991	1.00108	0.764771	1.02147	0.765076	1.14344		1.06	2.77	0.758972	3.0245	1.05591	2.53452
0.767822	0.992432	0.766602	1.02676	0.766907	1.14019		1.06	2.78	0.760803	3.04866	1.05804	2.53601
0.769653	0.98821	0.768433	1.0287	0.768738	1.13536		1.06	2.79	0.762634	3.05649	1.06018	2.56138
0.771484	1.00062	0.770264	1.02325	0.770569	1.13759		1.06	2.76	0.764465	3.03904	1.06232	2.59453
0.773315	0.987498	0.772095	1.02437	0.7724	1.13988		1.07	2.75	0.766296	3.01402	1.06445	2.55711
0.775146	1.00011	0.773926	1.02249	0.774231	1.1468		1.07	2.74	0.768127	3.04103	1.06659	2.53765
0.776978	0.990295	0.775757	1.0348	0.776062	1.13948		1.07	2.75	0.769958	3.06046	1.06873	2.53033
0.778809	0.988007	0.777588	1.03821	0.777893	1.13912		1.07	2.78	0.77179	3.01585	1.07086	2.53033
0.78064	0.990499	0.779419	1.03104	0.779724	1.1496		1.08	2.77	0.773621	3.00649	1.073	2.565
0.782471	0.999552	0.78125	1.02778	0.781555	1.1525		1.08	2.75	0.775452	3.066	1.07513	2.5362
0.784302	0.99233	0.783081	1.02854	0.783386	1.16506		1.08	2.75	0.777283	3.05868	1.07727	2.50172
0.786133	0.988057	0.784912	1.035	0.785217	1.15514		1.08	2.74	0.779114	3.00873	1.07941	2.50961
0.787964	0.988414	0.786743	1.03449	0.787048	1.14853		1.08	2.76	0.780945	2.98396	1.08154	2.52769
0.789795	1.00494	0.788574	1.02773	0.788879	1.15957		1.09	2.8	0.782776	3.05232	1.08368	2.53548
0.791626	0.998484	0.790405	1.02783	0.79071	1.16943		1.09	2.78	0.784607	3.06829	1.08582	2.52594
0.793457	1.00042	0.792236	1.03027	0.792542	1.15641		1.09	2.77	0.786438	3.03599	1.08795	2.55589
0.795288	1.0022	0.794067	1.03587	0.794373	1.14939		1.09	2.79	0.788269	3.01041	1.09009	2.56767
0.797119	0.993296	0.795898	1.03806	0.796204	1.16526		1.09	2.78	0.7901	3.05155	1.09222	2.53372
0.79895	1.00398	0.797729	1.02529	0.798035	1.17513		1.1	2.76	0.791931	3.09011	1.09436	2.51793
0.800781	1.00225	0.799561	1.02732	0.799866	1.16165		1.1	2.78	0.793762	3.06676	1.0965	2.55077
0.802612	0.995331	0.801392	1.0409	0.801697	1.15239		1.1	2.8	0.795593	3.02383	1.09863	2.58877
0.804443	1.0026	0.803223	1.03053	0.803528	1.16857		1.1	2.79	0.797424	3.03614	1.10077	2.56802
0.806274	1.00133	0.805054	1.03322	0.805359	1.18195		1.11	2.81	0.799255	3.05491	1.10291	2.50835
0.808105	1.00087	0.806885	1.03917	0.80719	1.18474		1.11	2.79	0.801086	3.03268	1.10504	2.50515
0.809937	1.00423	0.808716	1.03841	0.809021	1.1675		1.11	2.76	0.802917	3.02002	1.10718	2.55932
0.811768	0.995483	0.810547	1.02976	0.810852	1.17147		1.11	2.76	0.804749	3.04331	1.10931	2.58846
0.813599	1.00367	0.812378	1.03327	0.812683	1.19064		1.11	2.78	0.80658	3.07943	1.11145	2.5861
0.81543	0.999858	0.814209	1.03673	0.814514	1.17411		1.12	2.83	0.808411	3.05567	1.11359	2.56233
0.817261	0.996704	0.81604	1.03795	0.816345	1.16572		1.12	2.82	0.810242	3.02795	1.11572	2.55222
0.819092	0.991465	0.817871	1.03785	0.818176	1.16333		1.12	2.77	0.812073	3.04998	1.11786	2.57877
0.820923	1.00352	0.819702	1.03317	0.820007	1.17793		1.12	2.75	0.813904	3.09835	1.12	2.57282
0.822754	0.999908	0.821533	1.03266	0.821838	1.18978		1.12	2.78	0.815735	3.07765	1.12213	2.56603
0.824585	1.00001	0.823364	1.03455	0.823669	1.16628		1.13	2.78	0.817566	3.016	1.12427	2.57912
0.826416	1.00469	0.825195	1.04095	0.8255	1.1615		1.13	2.77	0.819397	3.02968	1.1264	2.56184
0.828247	0.990702	0.827026	1.03694	0.827332	1.19064		1.13	2.79	0.821228	3.09265	1.12854	2.54101
0.830078	1.00571	0.828857	1.03358	0.829163	1.18942		1.13	2.79	0.823059	3.07795	1.13068	2.55123
0.831909	0.998179	0.830688	1.03628	0.830994	1.17182		1.13	2.8	0.82489	3.00425	1.13281	2.56157
0.83374	0.992482	0.83252	1.03994	0.832825	1.17233		1.14	2.79	0.826721	3.02862	1.13495	2.53666
0.835571	0.996806	0.834351	1.04446	0.834656	1.18225		1.14	2.77	0.828552	3.10608	1.13708	2.54314
0.837402	0.99762	0.836182	1.03663	0.836487	1.20463		1.14	2.75	0.830383	3.09906	1.13922	2.55119
0.839233	0.992839	0.838013	1.03867	0.838318	1.1761		1.14	2.77	0.832214	3.08812	1.14136	2.55554
0.841064	1.00627	0.839844	1.03745	0.840149	1.16664		1.15	2.75	0.834045	3.0776	1.14349	2.57885
0.842896	1.00047	0.841675	1.04289	0.84198	1.17655		1.15	2.75	0.835876	3.10109	1.14563	2.54704
0.844727	0.993195	0.843506	1.04889	0.843811	1.19385		1.15	2.77	0.837708	3.10216	1.14777	2.53559
0.846558	0.991974	0.845337	1.03785	0.845642	1.18657		1.15	2.8	0.839539	3.07322	1.1499	2.55032
0.848389	0.984599	0.847168	1.0468	0.847473	1.1673		1.15	2.79	0.84137	3.08324	1.15204	2.53719
0.85022	1.00179	0.848999	1.03933	0.849304	1.18601		1.16	2.77	0.843201	3.11228	1.15417	2.52937
0.852051	0.987142	0.85083	1.03465	0.851135	1.19349		1.16	2.74	0.845032	3.11569	1.15631	2.5296
0.853882	0.9994	0.852661	1.03566	0.852966	1.18215		1.16	2.76	0.846863	3.12327	1.15845	2.52888
0.855713	0.997823	0.854492	1.03877	0.854797	1.16816		1.16	2.75	0.848694	3.084	1.16058	2.54383
0.857544	0.988668	0.856323	1.05042	0.856628	1.16267		1.16	2.73	0.850525	3.0395	1.16272	2.55413
0.859375	0.989176	0.858154	1.04101	0.858459	1.18235		1.17	2.73	0.852356	3.13594	1.16486	2.52743
0.861206	0.996958	0.859985	1.04548	0.860291	1.19354		1.17	2.78	0.854187	3.14428	1.16699	2.53876
0.863037	1.00001	0.861816	1.03968	0.862122	1.17625		1.17	2.8	0.856018	3.05084	1.16913	2.5671
0.864868	0.988159	0.863647	1.04045	0.863953	1.16511		1.17	2.78	0.857849	3.10618	1.17126	2.58377
0.866699	0.99172	0.865479	1.03327	0.865784	1.16689		1.18	2.78	0.85968	3.14702	1.1734	2.57183
0.86853	0.986023	0.86731	1.03582	0.867615	1.18022		1.18	2.8	0.861511	3.07943	1.17554	2.56195
0.870361	0.985413	0.869141	1.04146	0.869446	1.16633		1.18	2.75	0.863342	3.05689	1.17767	2.56718
0.872192	0.993856	0.870972	1.03653	0.871277	1.15931		1.18	2.76	0.865173	3.12169	1.17981	2.56943
0.874023	0.993754	0.872803	1.04095	0.873108	1.16033		1.18	2.76	0.867004	3.15664	1.18195	2.53532
0.875854	0.987447	0.874634	1.04019	0.874939	1.16536		1.19	2.76	0.868835	3.12154	1.18408	2.51526
0.877686	0.990143	0.876465	1.03739	0.87677	1.17188		1.19	2.77	0.870667	3.11895	1.18622	2.57042
0.879517	0.989431	0.878296	1.04309	0.878601	1.16211		1.19	2.78	0.872498	3.12637	1.18835	2.62764
0.881348	0.976156	0.880127	1.03073	0.880432	1.14929		1.19	2.76	0.874329	3.1547	1.19049	2.61192
0.883179	0.986837	0.881958	1.04146	0.882263	1.16725		1.19	2.75	0.87616	3.16895	1.19263	2.5729
0.88501	0.999044	0.883789	1.04121	0.884094	1.1706		1.2	2.77	0.877991	3.14356	1.19476	2.58446
0.886841	0.989278	0.88562	1.04482	0.885925	1.16023		1.2	2.79	0.879822	3.14443	1.1969	2.58183
0.888672	0.988108	0.887451	1.03683	0.887756	1.15316		1.2	2.77	0.881653	3.19326	1.19904	2.59869
0.890503	0.982971	0.889282	1.03348	0.889587	1.15957		1.2	2.76	0.883484	3.20669	1.20117	2.58629
0.892334	0.983632	0.891113	1.04192	0.891418	1.17213		1.21	2.72	0.885315	3.17444	1.20331	2.56962
0.894165	0.986786	0.892944	1.04736	0.89325	1.16394		1.21	2.73	0.887146	3.18212	1.20544	2.57248
0.895996	0.973969	0.894775	1.04624	0.895081	1.14471		1.21	2.75	0.888977	3.20465	1.20758	2.56016
0.897827	0.986989	0.896606	1.04492	0.896912	1.13637		1.21	2.72	0.890808	3.23268	1.20972	2.55386
0.899658	0.988922	0.898438	1.03882	0.898743	1.17203		1.21	2.7	0.892639	3.21111	1.21185	2.55436
0.901489	0.987142	0.900269	1.03556	0.900574	1.15407		1.22	2.72	0.89447	3.17098	1.21399	2.52632
0.90332	0.997314	0.9021	1.04375	0.902405	1.14385		1.22	2.74	0.896301	3.23364	1.21613	2.53922
0.905151	0.992126	0.903931	1.04055	0.904236	1.14039		1.22	2.75	0.898132	3.30821	1.21826	2.55898
0.906982	0.996806	0.905762	1.04792	0.906067	1.15499		1.22	2.75	0.899963	3.25236	1.2204	2.56031
0.908813	0.987701	0.907593	1.03984	0.907898	1.16384		1.22	2.75	0.901794	3.20485	1.22253	2.5906
0.910645	0.984395	0.909424	1.04335	0.909729	1.14243		1.23	2.75	0.903625	3.22281	1.22467	2.56706
0.912476	0.998281	0.911255	1.04294	0.91156	1.13703		1.23	2.75	0.905457	3.32062	1.22681	2.5626
0.914307	0.993551	0.913086	1.04563	0.913391	1.15143		1.23	2.77	0.907288	3.34213	1.22894	2.56992
0.916138	0.994263	0.914917	1.04223	0.915222	1.15992		1.23	2.79	0.909119	3.22459	1.23108	2.57877
0.917969	0.990753	0.916748	1.04757	0.917053	1.15026		1.24	2.74	0.91095	3.17815	1.23322	2.57702
0.9198	0.987854	0.918579	1.03755	0.918884	1.13078		1.24	2.74	0.912781	3.24315	1.23535	2.55295
0.921631	0.994771	0.92041	1.03704	0.920715	1.14797		1.24	2.75	0.914612	3.27911	1.23749	2.5758
0.923462	0.998128	0.922241	1.03958	0.922546	1.16257		1.24	2.72	0.916443	3.27398	1.23962	2.57725
0.925293	0.989278	0.924072	1.04111	0.924377	1.15723		1.24	2.74	0.918274	3.3077	1.24176	2.57408
0.927124	0.989482	0.925903	1.0493	0.926208	1.13902		1.25	2.77	0.920105	3.34539	1.2439	2.56062
0.928955	0.992381	0.927734	1.03846	0.92804	1.14075		1.25	2.74	0.921936	3.33496	1.24603	2.55009
0.930786	0.999959	0.929565	1.04523	0.929871	1.16572		1.25	2.71	0.923767	3.29473	1.24817	2.58286
0.932617	0.997416	0.931396	1.04558	0.931702	1.16313		1.25	2.72	0.925598	3.26843	1.25031	2.59136
0.934448	0.98526	0.933228	1.03968	0.933533	1.13775		1.25	2.73	0.927429	3.28985	1.25244	2.57946
0.936279	0.992381	0.935059	1.04273	0.935364	1.13739		1.26	2.76	0.92926	3.32596	1.25458	2.56161
0.93811	0.994161	0.93689	1.04563	0.937195	1.16353		1.26	2.75	0.931091	3.31965	1.25671	2.57401
0.939941	0.989583	0.938721	1.04452	0.939026	1.16364		1.26	2.74	0.932922	3.3018	1.25885	2.53288
0.941772	0.983836	0.940552	1.05357	0.940857	1.13719		1.26	2.76	0.934753	3.29341	1.26099	2.51625
0.943604	0.987956	0.942383	1.05128	0.942688	1.13388		1.27	2.76	0.936584	3.32881	1.26312	2.54475
0.945435	0.985413	0.944214	1.0495	0.944519	1.14766		1.27	2.77	0.938416	3.33084	1.26526	2.5481
0.947266	0.989176	0.946045	1.04701	0.94635	1.16145		1.27	2.79	0.940247	3.28623	1.2674	2.5631
0.949097	0.988007	0.947876	1.05347	0.948181	1.14253		1.27	2.78	0.942078	3.31553	1.26953	2.57061
0.950928	0.992279	0.949707	1.04416	0.950012	1.13322		1.27	2.74	0.943909	3.37738	1.27167	2.56992
0.952759	0.992482	0.951538	1.04543	0.951843	1.14914		1.28	2.73	0.94574	3.38465	1.2738	2.58484
0.95459	0.993093	0.953369	1.04696	0.953674	1.16236		1.28	2.74	0.947571	3.35821	1.27594	2.59171
0.956421	0.998383	0.9552	1.03831	0.955505	1.15377		1.28	2.74	0.949402	3.35175	1.27808	2.59895
0.958252	0.97997	0.957031	1.06064	0.957336	1.13485		1.28	2.75	0.951233	3.37809	1.28021	2.58587
0.960083	0.989532	0.958862	1.03724	0.959167	1.14482		1.28	2.78	0.953064	3.35856	1.28235	2.56474
0.961914	0.980581	0.960693	1.0524	0.960999	1.16104		1.29	2.81	0.954895	3.34305	1.28448	2.55081
0.963745	0.981649	0.962524	1.04116	0.96283	1.15316		1.29	2.79	0.956726	3.38333	1.28662	2.57324
0.965576	0.982666	0.964355	1.04945	0.964661	1.14309		1.29	2.77	0.958557	3.42494	1.28876	2.57359
0.967407	0.991974	0.966187	1.05077	0.966492	1.14304		1.29	2.75	0.960388	3.46018	1.29089	2.57332
0.969238	0.9788	0.968018	1.04925	0.968323	1.16018		1.3	2.78	0.962219	3.41517	1.29303	2.5687
0.971069	0.993347	0.969849	1.05723	0.970154	1.16491		1.3	2.78	0.96405	3.36634	1.29517	2.55043
0.9729	0.99294	0.97168	1.05377	0.971985	1.14014		1.3	2.73	0.965881	3.43791	1.2973	2.53559
0.974731	0.976868	0.973511	1.04731	0.973816	1.14415		1.3	2.73	0.967712	3.4819	1.29944	2.5407
0.976562	0.988007	0.975342	1.04228	0.975647	1.1643		1.3	2.79	0.969543	3.39737	1.30157	2.575
0.978394	0.988617	0.977173	1.04752	0.977478	1.1438		1.31	2.78	0.971375	3.34096	1.30371	2.59453
0.980225	0.994771	0.979004	1.04645	0.979309	1.14649		1.31	2.74	0.973206	3.40734	1.30585	2.56893
0.982056	0.980174	0.980835	1.05092	0.98114	1.15748		1.31	2.74	0.975037	3.53312	1.30798	2.59941
0.983887	0.9876	0.982666	1.05047	0.982971	1.15662		1.31	2.82	0.976868	3.49752	1.31012	2.5531
0.985718	0.987905	0.984497	1.05337	0.984802	1.15606		1.31	2.8	0.978699	3.36741	1.31226	2.5444
0.987549	0.986125	0.986328	1.05306	0.986633	1.15626		1.32	2.75	0.98053	3.36939	1.31439	2.56905
0.98938	0.982412	0.988159	1.06089	0.988464	1.15362		1.32	2.78	0.982361	3.50876	1.31653	2.57526
							1.32	2.79	0.984192	3.55652	1.31866	2.59686
							1.32	2.75	0.986023	3.43206	1.3208	2.57675
							1.33	2.74	0.987854	3.41003	1.32294	2.57519
							1.33	2.74	0.989685	3.51466	1.32507	2.62669
							1.33	2.75	0.991516	3.51237	1.32721	2.58263
							1.33	2.79	0.993347	3.43394	1.32935	2.55093
							1.33	2.77	0.995178	3.44447	1.33148	2.60033
							1.34	2.75	0.997009	3.54462	1.33362	2.635
							1.34	2.79	0.99884	3.53719	1.33575	2.61375
							1.34	2.78	1.00067	3.47	1.33789	2.62169
							1.34	2.76			1.34003	2.60979
							1.34	2.81			1.34216	2.55737
							1.35	2.8			1.3443	2.54616
							1.35	2.82			1.34644	2.55581
							1.35	2.81			1.34857	2.56824
							1.35	2.79			1.35071	2.5621
							1.35	2.8			1.35284	2.55859
							1.36	2.8			1.35498	2.59701
							1.36	2.8			1.35712	2.61742
							1.36	2.81			1.35925	2.6001
							1.36	2.81			1.36139	2.59113
							1.37	2.79			1.36353	2.61131
							1.37	2.79			1.36566	2.60147
							1.37	2.78			1.3678	2.55974
							1.37	2.83			1.36993	2.5737
							1.37	2.85			1.37207	2.5592
							1.38	2.81			1.37421	2.58202
							1.38	2.82			1.37634	2.57614
							1.38	2.86			1.37848	2.58991
							1.38	2.88			1.38062	2.61303
							1.38	2.85			1.38275	2.59106
							1.39	2.82			1.38489	2.58083
							1.39	2.83			1.38702	2.61539
							1.39	2.88			1.38916	2.64565
							1.39	2.85			1.3913	2.66136
							1.4	2.82			1.39343	2.63542
							1.4	2.85			1.39557	2.61448
							1.4	2.84			1.39771	2.64084
							1.4	2.86			1.39984	2.62985
							1.4	2.84			1.40198	2.62512
							1.41	2.84			1.40411	2.64141
							1.41	2.86			1.40625	2.67025
							1.41	2.89			1.40839	2.65694
							1.41	2.89			1.41052	2.61372
							1.41	2.82			1.41266	2.62852
							1.42	2.82			1.41479	2.63916
							1.42	2.88			1.41693	2.66167
							1.42	2.89			1.41907	2.66922
							1.42	2.89			1.4212	2.66994
							1.43	2.93			1.42334	2.68749
							1.43	2.9			1.42548	2.67807
							1.43	2.82			1.42761	2.68429
							1.43	2.83			1.42975	2.69661
							1.43	2.86			1.43188	2.67399
							1.44	2.86			1.43402	2.6749
							1.44	2.85			1.43616	2.71187
							1.44	2.87			1.43829	2.73125
							1.44	2.9			1.44043	2.72709
							1.44	2.93			1.44257	2.71538
							1.45	2.9			1.4447	2.71385
							1.45	2.89			1.44684	2.71393
							1.45	2.89			1.44897	2.67696
							1.45	2.89			1.45111	2.66781
							1.46	2.91			1.45325	2.70874
							1.46	2.91			1.45538	2.70847
							1.46	2.97			1.45752	2.70935
							1.46	2.95			1.45966	2.73331
							1.46	2.92			1.46179	2.73605
							1.47	2.88			1.46393	2.75589
							1.47	2.86			1.46606	2.72125
							1.47	2.87			1.4682	2.69707
							1.47	2.88			1.47034	2.72274
							1.47	2.87			1.47247	2.73098
							1.48	2.9			1.47461	2.70145
							1.48	2.95			1.47675	2.69108
							1.48	2.92			1.47888	2.69291
							1.48	2.93			1.48102	2.71873
							1.49	2.94			1.48315	2.74479
							1.49	2.96			1.48529	2.74376
							1.49	2.98			1.48743	2.73273
							1.49	3			1.48956	2.74166
							1.49	3.01			1.4917	2.74319
							1.5	2.99			1.49384	2.73666
							1.5	2.92			1.49597	2.72503
							1.5	2.92			1.49811	2.74422

## Sheet: Figure 3
Figure 3a						Figure 3b										Figure 3c											Figure 3d							Figure 3e							Figure 3f
red curve		blue curve			1		2		3		4		5			1		2		3		4		5			ML		Red dot (up)		Blue dot (bottom)			E-EF(eV)	PDOS_1	PDOS_2	PDOS_3	PDOS_4	PDOS_5		E-EF(eV)	PDOS_1	PDOS_2	PDOS_3	PDOS_4	PDOS_5
bias	dI/dV	bias	dI/dV		bias	dI/dV	bias	dI/dV	bias	dI/dV	bias	dI/dV	bias	dI/dV		bias	dI/dV	bias	dI/dV	bias	dI/dV	bias	dI/dV	bias	dI/dV		E-EF(eV)	PDOS	E-EF(eV)	PDOS	E-EF(eV)	PDOS		-0.30326	4.04137	3.04323	2.03307	1.03152	0.04063		-0.30194	4.91087	3.54845	2.20637	1.20409	0.37435
-1.00128	1.12488	-1.00128	1.23084		-1.01074	0.913146	-1.01074	0.951869	-1.01105	0.984312	-1.01105	1.02476	-1.01135	0.948801		-1.00067	2.09694	-1.00067	2.24902	-1.00067	1.88283	-1.00067	2.05906	-1.00067	2.30365		-0.50157	0.01486	-0.50265	0.031	-0.50265	0.03022		-0.29926	4.04563	3.04824	2.03568	1.03339	0.04345		-0.29894	4.96784	3.58704	2.2258	1.20744	0.36614
-0.999417	1.1302	-0.999417	1.22677		-1.00887	0.912903	-1.00887	0.952297	-1.00917	0.983242	-1.00917	1.0242	-1.00948	0.949871		-0.998489	2.09364	-0.998489	2.24563	-0.998489	1.88282	-0.998489	2.05138	-0.998489	2.30176		-0.49757	0.01836	-0.49865	0.0354	-0.49865	0.03455		-0.29626	4.05219	3.05507	2.03986	1.03661	0.0475		-0.29594	5.00148	3.61492	2.24296	1.20865	0.35151
-0.997551	1.13346	-0.997551	1.22229		-1.00699	0.912207	-1.00699	0.95235	-1.0073	0.982382	-1.0073	1.0245	-1.0076	0.949991		-0.996306	2.08861	-0.996306	2.24584	-0.996306	1.88146	-0.996306	2.04312	-0.996306	2.30126		-0.49457	0.02286	-0.49565	0.03869	-0.49565	0.0378		-0.29326	4.06116	3.06363	2.04552	1.04106	0.05258		-0.29294	5.00802	3.62903	2.25691	1.20858	0.33249
-0.995686	1.13526	-0.995686	1.21737		-1.00512	0.911947	-1.00512	0.952162	-1.00543	0.982092	-1.00543	1.02418	-1.00573	0.950701		-0.994123	2.08581	-0.994123	2.24093	-0.994123	1.88145	-0.994123	2.03682	-0.994123	2.30503		-0.49057	0.0282	-0.49265	0.04048	-0.49265	0.03959		-0.29026	4.0726	3.07381	2.0525	1.04652	0.0584		-0.28994	4.98621	3.62808	2.2675	1.20849	0.31144
-0.993821	1.13844	-0.993821	1.21272		-1.00325	0.912546	-1.00325	0.952931	-1.00355	0.981735	-1.00355	1.02483	-1.00386	0.950914		-0.99194	2.08592	-0.99194	2.23157	-0.99194	1.88325	-0.99194	2.03495	-0.99194	2.31039		-0.48757	0.03414	-0.48965	0.04053	-0.48965	0.0397		-0.28726	4.08662	3.08552	2.06061	1.05277	0.06471		-0.28694	4.93785	3.6122	2.27457	1.20945	0.29098
-0.991956	1.14144	-0.991956	1.20723		-1.00137	0.913265	-1.00137	0.953428	-1.00168	0.981858	-1.00168	1.02595	-1.00198	0.95033		-0.989757	2.08163	-0.989757	2.22638	-0.989757	1.88384	-0.989757	2.03426	-0.989757	2.31132		-0.48357	0.04038	-0.48665	0.03884	-0.48665	0.03809		-0.28426	4.10343	3.0988	2.06969	1.05958	0.07137		-0.28394	4.86776	3.58324	2.27905	1.21281	0.2736
-0.990091	1.13982	-0.990091	1.20212		-0.999499	0.912419	-0.999499	0.953944	-0.999804	0.980697	-0.999804	1.02672	-1.00011	0.950993		-0.987574	2.07168	-0.987574	2.22883	-0.987574	1.88444	-0.987574	2.03323	-0.987574	2.31207		-0.47957	0.04652	-0.48365	0.03564	-0.48365	0.03499		-0.28126	4.12332	3.11383	2.0796	1.06673	0.07832		-0.28094	4.78273	3.54469	2.28199	1.21947	0.2615
-0.988226	1.13602	-0.988226	1.19655		-0.997625	0.912289	-0.997625	0.953016	-0.99793	0.980087	-0.99793	1.02727	-0.998235	0.951756		-0.985392	2.06477	-0.985392	2.23157	-0.985392	1.88706	-0.985392	2.03717	-0.985392	2.30976		-0.47657	0.05218	-0.48065	0.03133	-0.48065	0.03079		-0.27826	4.14688	3.13091	2.09028	1.07415	0.08568		-0.27794	4.69096	3.50102	2.28482	1.23051	0.2562
-0.98636	1.13488	-0.98636	1.18859		-0.995751	0.911639	-0.995751	0.953056	-0.996056	0.979691	-0.996056	1.02711	-0.996361	0.95276		-0.983209	2.06286	-0.983209	2.2306	-0.983209	1.89014	-0.983209	2.04338	-0.983209	2.30371		-0.47257	0.05692	-0.47765	0.02638	-0.47765	0.02597		-0.27526	4.1745	3.15041	2.10178	1.08184	0.09374		-0.27494	4.60059	3.45714	2.28943	1.24635	0.25875
-0.984495	1.13513	-0.984495	1.17971		-0.993877	0.910627	-0.993877	0.952796	-0.994182	0.979457	-0.994182	1.02559	-0.994487	0.953828		-0.981026	2.06324	-0.981026	2.23142	-0.981026	1.88973	-0.981026	2.04685	-0.981026	2.29835		-0.46957	0.06038	-0.47465	0.02132	-0.47465	0.02103		-0.27226	4.20675	3.17297	2.11416	1.08986	0.10285		-0.27194	4.51875	3.41733	2.29721	1.26755	0.26952
-0.98263	1.1322	-0.98263	1.17222		-0.992003	0.91093	-0.992003	0.952241	-0.992308	0.978279	-0.992308	1.02389	-0.992613	0.952493		-0.978843	2.06082	-0.978843	2.23562	-0.978843	1.88654	-0.978843	2.04534	-0.978843	2.29436		-0.46557	0.0623	-0.47165	0.01661	-0.47165	0.0164		-0.26926	4.24411	3.19882	2.12749	1.09834	0.11338		-0.26894	4.45053	3.38507	2.30907	1.29371	0.2885
-0.980765	1.12836	-0.980765	1.16569		-0.990129	0.910467	-0.990129	0.952097	-0.990434	0.976593	-0.990434	1.02307	-0.990739	0.952359		-0.97666	2.05612	-0.97666	2.23515	-0.97666	1.8861	-0.97666	2.04279	-0.97666	2.28662		-0.46257	0.0625	-0.46865	0.01257	-0.46865	0.01242		-0.26626	4.28665	3.22807	2.14178	1.10737	0.12562		-0.26594	4.39881	3.36245	2.32545	1.32425	0.3147
-0.9789	1.12796	-0.9789	1.1594		-0.988255	0.910585	-0.988255	0.953683	-0.98856	0.974482	-0.98856	1.02185	-0.988866	0.950882		-0.974477	2.0578	-0.974477	2.22665	-0.974477	1.88855	-0.974477	2.04487	-0.974477	2.28187		-0.45857	0.06096	-0.46565	0.00943	-0.46565	0.00931		-0.26326	4.33376	3.2604	2.15686	1.11697	0.13964		-0.26294	4.36398	3.34993	2.34581	1.35788	0.34658
-0.977035	1.12814	-0.977035	1.15352		-0.986381	0.911269	-0.986381	0.954743	-0.986686	0.973222	-0.986686	1.01985	-0.986992	0.949484		-0.972295	2.06135	-0.972295	2.21939	-0.972295	1.89133	-0.972295	2.04824	-0.972295	2.2774		-0.45457	0.05782	-0.46265	0.00729	-0.46265	0.00718		-0.26026	4.38415	3.29493	2.17242	1.127	0.15529		-0.25994	4.34472	3.3468	2.36892	1.39268	0.38198
-0.975169	1.12726	-0.975169	1.14842		-0.984507	0.910407	-0.984507	0.955085	-0.984813	0.972252	-0.984813	1.01879	-0.985118	0.949128		-0.970112	2.05725	-0.970112	2.21723	-0.970112	1.88938	-0.970112	2.04765	-0.970112	2.27224		-0.45157	0.05334	-0.45965	0.00621	-0.45965	0.00607		-0.25726	4.43538	3.33008	2.18775	1.13716	0.17184		-0.25694	4.33783	3.35105	2.39312	1.42642	0.41811
-0.973304	1.12609	-0.973304	1.14471		-0.982633	0.911002	-0.982633	0.955923	-0.982939	0.972704	-0.982939	1.01836	-0.983244	0.949917		-0.967929	2.04991	-0.967929	2.21452	-0.967929	1.8871	-0.967929	2.04509	-0.967929	2.27093		-0.44757	0.04788	-0.45665	0.00616	-0.45665	0.00598		-0.25426	4.48418	3.36357	2.20194	1.14688	0.18837		-0.25394	4.33957	3.36054	2.41658	1.45664	0.45182
-0.971439	1.12392	-0.971439	1.14204		-0.98076	0.912217	-0.98076	0.956806	-0.981065	0.971639	-0.981065	1.01759	-0.98137	0.950718		-0.965746	2.04812	-0.965746	2.20597	-0.965746	1.88705	-0.965746	2.04141	-0.965746	2.27128		-0.44457	0.04184	-0.45365	0.00712	-0.45365	0.00688		-0.25126	4.52656	3.39286	2.21399	1.15538	0.20388		-0.25094	4.34641	3.3729	2.43732	1.48108	0.47997
-0.969574	1.1206	-0.969574	1.14021		-0.978886	0.912333	-0.978886	0.956122	-0.979191	0.971506	-0.979191	1.01828	-0.979496	0.951206		-0.963563	2.05063	-0.963563	2.19427	-0.963563	1.88538	-0.963563	2.03572	-0.963563	2.27103		-0.44057	0.03566	-0.45065	0.00903	-0.45065	0.00869		-0.24826	4.55826	3.41495	2.22264	1.16192	0.21685		-0.24794	4.35477	3.38593	2.45398	1.49786	0.49975
-0.967709	1.11945	-0.967709	1.13614		-0.977012	0.91237	-0.977012	0.955489	-0.977317	0.971063	-0.977317	1.0194	-0.977622	0.950658		-0.96138	2.05039	-0.96138	2.18915	-0.96138	1.88395	-0.96138	2.03344	-0.96138	2.26969		-0.43757	0.0297	-0.44765	0.01179	-0.44765	0.01134		-0.24526	4.57579	3.42773	2.22689	1.16589	0.22637		-0.24494	4.36199	3.39808	2.46569	1.5058	0.50928
-0.965844	1.12106	-0.965844	1.13038		-0.975138	0.912633	-0.975138	0.955103	-0.975443	0.970534	-0.975443	1.02004	-0.975748	0.950554		-0.959198	2.04692	-0.959198	2.18369	-0.959198	1.8824	-0.959198	2.03418	-0.959198	2.26999		-0.43357	0.02434	-0.44465	0.01521	-0.44465	0.01465		-0.24226	4.57702	3.42963	2.22619	1.16679	0.23175		-0.24194	4.36612	3.40815	2.47219	1.50469	0.50746
-0.963978	1.12139	-0.963978	1.1258		-0.973264	0.912496	-0.973264	0.95533	-0.973569	0.970671	-0.973569	1.02102	-0.973874	0.951413		-0.957015	2.043	-0.957015	2.17491	-0.957015	1.87848	-0.957015	2.03402	-0.957015	2.2735		-0.43057	0.01983	-0.44165	0.01905	-0.44165	0.01839		-0.23926	4.56143	3.42035	2.22058	1.16449	0.2328		-0.23894	4.366	3.4155	2.47376	1.49527	0.49452
-0.962113	1.12172	-0.962113	1.1226		-0.97139	0.913071	-0.97139	0.954376	-0.971695	0.96913	-0.971695	1.02166	-0.972	0.950928		-0.954832	2.04151	-0.954832	2.16711	-0.954832	1.8757	-0.954832	2.03215	-0.954832	2.27223		-0.42657	0.01636	-0.43865	0.02298	-0.43865	0.02221		-0.23626	4.53093	3.40104	2.21061	1.15964	0.23052		-0.23594	4.36089	3.41947	2.47094	1.47873	0.47157
-0.960248	1.12552	-0.960248	1.11876		-0.969516	0.911949	-0.969516	0.953654	-0.969821	0.969477	-0.969821	1.02283	-0.970126	0.950378		-0.952649	2.03743	-0.952649	2.16482	-0.952649	1.87533	-0.952649	2.03139	-0.952649	2.26514		-0.42257	0.01406	-0.43565	0.0266	-0.43565	0.02577		-0.23326	4.48888	3.37382	2.19749	1.15291	0.22595		-0.23294	4.35088	3.41977	2.46446	1.45682	0.44049
-0.958383	1.13004	-0.958383	1.11361		-0.967642	0.911653	-0.967642	0.952701	-0.967947	0.968428	-0.967947	1.02491	-0.968252	0.951167		-0.950466	2.03165	-0.950466	2.16425	-0.950466	1.87626	-0.950466	2.03409	-0.950466	2.25661		-0.41957	0.01302	-0.43265	0.0295	-0.43265	0.02864		-0.23026	4.43998	3.3419	2.18282	1.1457	0.22101		-0.22994	4.33611	3.41619	2.45497	1.43141	0.40386
-0.956518	1.13522	-0.956518	1.1084		-0.965768	0.911628	-0.965768	0.953136	-0.966073	0.967987	-0.966073	1.02522	-0.966379	0.950015		-0.948283	2.0275	-0.948283	2.15906	-0.948283	1.8745	-0.948283	2.03658	-0.948283	2.24801		-0.41557	0.01326	-0.42965	0.03133	-0.42965	0.03049		-0.22726	4.38949	3.3087	2.16825	1.13929	0.21769		-0.22694	4.31716	3.40838	2.44278	1.40419	0.36421
-0.954653	1.14019	-0.954653	1.10449		-0.963894	0.911689	-0.963894	0.953742	-0.964199	0.96707	-0.964199	1.02496	-0.964505	0.949229		-0.946101	2.02573	-0.946101	2.15466	-0.946101	1.86951	-0.946101	2.03729	-0.946101	2.23899		-0.41257	0.01478	-0.42665	0.03187	-0.42665	0.03108		-0.22326	4.34184	3.27718	2.15531	1.13503	0.21786		-0.22294	4.29455	3.39618	2.4282	1.3766	0.32377
-0.952787	1.14424	-0.952787	1.10217		-0.96202	0.91187	-0.96202	0.954197	-0.962326	0.966074	-0.962326	1.02536	-0.962631	0.948487		-0.943918	2.02533	-0.943918	2.15605	-0.943918	1.86529	-0.943918	2.03407	-0.943918	2.23169		-0.40857	0.01753	-0.42365	0.03105	-0.42365	0.03035		-0.22026	4.30067	3.24972	2.14553	1.1339	0.22288		-0.21994	4.2694	3.37972	2.41148	1.34953	0.28481
-0.950922	1.14776	-0.950922	1.09919		-0.960146	0.912479	-0.960146	0.954456	-0.960452	0.965638	-0.960452	1.02429	-0.960757	0.94867		-0.941735	2.0227	-0.941735	2.15665	-0.941735	1.86487	-0.941735	2.0321	-0.941735	2.23084		-0.40557	0.02142	-0.42065	0.02899	-0.42065	0.02841		-0.21726	4.268	3.22785	2.13951	1.13684	0.23378		-0.21694	4.24277	3.35961	2.39291	1.32377	0.24868
-0.949057	1.15271	-0.949057	1.09564		-0.958273	0.913947	-0.958273	0.956358	-0.958578	0.965296	-0.958578	1.02303	-0.958883	0.949965		-0.939552	2.01964	-0.939552	2.148	-0.939552	1.86622	-0.939552	2.03465	-0.939552	2.23317		-0.40157	0.02628	-0.41765	0.02593	-0.41765	0.02548		-0.21426	4.24436	3.21212	2.13768	1.144	0.25076		-0.21394	4.21584	3.3367	2.37278	1.29986	0.21634
-0.947192	1.15615	-0.947192	1.09211		-0.956399	0.913035	-0.956399	0.957049	-0.956704	0.965729	-0.956704	1.02211	-0.957009	0.951016		-0.937369	2.01659	-0.937369	2.13552	-0.937369	1.86902	-0.937369	2.03597	-0.937369	2.23326		-0.39757	0.0319	-0.41465	0.02226	-0.41465	0.02193		-0.21126	4.22937	3.20248	2.13994	1.1555	0.2734		-0.21094	4.1898	3.31213	2.35174	1.27794	0.18831
-0.945327	1.15545	-0.945327	1.09007		-0.954525	0.912559	-0.954525	0.957817	-0.95483	0.965029	-0.95483	1.02157	-0.955135	0.952698		-0.935186	2.01343	-0.935186	2.12808	-0.935186	1.87358	-0.935186	2.03404	-0.935186	2.23257		-0.39457	0.03798	-0.41165	0.01836	-0.41165	0.01814		-0.20826	4.22162	3.19827	2.14609	1.17063	0.30084		-0.20794	4.16568	3.2873	2.33056	1.25821	0.16481
-0.943462	1.15188	-0.943462	1.08966		-0.952651	0.911388	-0.952651	0.957585	-0.952956	0.965684	-0.952956	1.02072	-0.953261	0.954		-0.933004	2.0112	-0.933004	2.1244	-0.933004	1.88006	-0.933004	2.03359	-0.933004	2.23341		-0.39057	0.04416	-0.40865	0.01462	-0.40865	0.01447		-0.20526	4.2194	3.19852	2.15533	1.18878	0.33155		-0.20494	4.14442	3.26337	2.31014	1.24088	0.14564
-0.941596	1.14805	-0.941596	1.08867		-0.950777	0.910199	-0.950777	0.958781	-0.951082	0.966516	-0.951082	1.02062	-0.951387	0.955227		-0.930821	2.00965	-0.930821	2.11648	-0.930821	1.88513	-0.930821	2.03584	-0.930821	2.2387		-0.38757	0.05002	-0.40565	0.01133	-0.40565	0.01123		-0.20226	4.22102	3.20211	2.16673	1.20872	0.36382		-0.20194	4.12669	3.24163	2.29136	1.22593	0.13018
-0.939731	1.14382	-0.939731	1.0858		-0.948903	0.909329	-0.948903	0.959464	-0.949208	0.966584	-0.949208	1.01975	-0.949513	0.956668		-0.928638	2.00868	-0.928638	2.10551	-0.928638	1.88736	-0.928638	2.03631	-0.928638	2.24669		-0.38357	0.05516	-0.40265	0.00872	-0.40265	0.00863		-0.19926	4.22501	3.20805	2.17933	1.22914	0.39549		-0.19894	4.11285	3.22298	2.27487	1.21352	0.11822
-0.937866	1.13705	-0.937866	1.08208		-0.947029	0.909312	-0.947029	0.959672	-0.947334	0.966914	-0.947334	1.02058	-0.947639	0.956575		-0.926455	2.00418	-0.926455	2.09749	-0.926455	1.89016	-0.926455	2.03178	-0.926455	2.2471		-0.38057	0.05918	-0.39965	0.00691	-0.39965	0.0068		-0.19626	4.22983	3.21498	2.19194	1.24851	0.4243		-0.19594	4.10324	3.20797	2.26125	1.2034	0.10896
-0.936001	1.1306	-0.936001	1.08003		-0.945155	0.909057	-0.945155	0.959062	-0.94546	0.967039	-0.94546	1.02053	-0.945765	0.957014		-0.924272	1.99814	-0.924272	2.09652	-0.924272	1.89225	-0.924272	2.02931	-0.924272	2.23875		-0.37657	0.06174	-0.39665	0.00595	-0.39665	0.0058		-0.19326	4.2345	3.22168	2.20329	1.26523	0.44811		-0.19294	4.09787	3.19684	2.25082	1.19561	0.10194
-0.934136	1.12723	-0.934136	1.07877		-0.943281	0.90991	-0.943281	0.960353	-0.943586	0.965266	-0.943586	1.02094	-0.943892	0.956294		-0.922089	1.99618	-0.922089	2.09375	-0.922089	1.89386	-0.922089	2.03409	-0.922089	2.23122		-0.37357	0.06264	-0.39265	0.00585	-0.39265	0.00563		-0.19026	4.23812	3.22694	2.21213	1.27802	0.46494		-0.18994	4.09674	3.18987	2.2438	1.19006	0.09668
-0.932271	1.12442	-0.932271	1.07568		-0.941407	0.910001	-0.941407	0.96004	-0.941712	0.965002	-0.941712	1.0215	-0.942018	0.955949		-0.919907	1.99498	-0.919907	2.08508	-0.919907	1.89428	-0.919907	2.03725	-0.919907	2.21977		-0.36957	0.0618	-0.38965	0.00655	-0.38965	0.00625		-0.18726	4.24001	3.22956	2.21733	1.28563	0.47305		-0.18694	4.09965	3.187	2.2402	1.18648	0.09277
-0.930405	1.12366	-0.930405	1.07231		-0.939533	0.909578	-0.939533	0.959861	-0.939839	0.965519	-0.939839	1.02341	-0.940144	0.955024		-0.917724	1.9883	-0.917724	2.08228	-0.917724	1.89212	-0.917724	2.03757	-0.917724	2.20691		-0.36557	0.0593	-0.38665	0.00798	-0.38665	0.00758		-0.18426	4.23976	3.22901	2.2184	1.28752	0.47193		-0.18394	4.10633	3.18806	2.24013	1.18485	0.08994
-0.92854	1.12646	-0.92854	1.07153		-0.937659	0.910523	-0.937659	0.960782	-0.937965	0.966038	-0.937965	1.02449	-0.93827	0.954052		-0.915541	1.98004	-0.915541	2.08937	-0.915541	1.88856	-0.915541	2.03626	-0.915541	2.19569		-0.36257	0.05537	-0.38365	0.01	-0.38365	0.00951		-0.18126	4.23728	3.22481	2.21519	1.28354	0.46156		-0.18094	4.11641	3.1931	2.24354	1.18503	0.08796
-0.926675	1.13031	-0.926675	1.07178		-0.935786	0.91133	-0.935786	0.96229	-0.936091	0.964746	-0.936091	1.02531	-0.936396	0.953447		-0.913358	1.97587	-0.913358	2.09088	-0.913358	1.88764	-0.913358	2.03333	-0.913358	2.18469		-0.35857	0.05032	-0.38065	0.01243	-0.38065	0.01186		-0.17826	4.23289	3.21731	2.20797	1.27448	0.44312		-0.17794	4.12937	3.20213	2.25047	1.18709	0.08672
-0.92481	1.13173	-0.92481	1.07094		-0.933912	0.910936	-0.933912	0.962381	-0.934217	0.964416	-0.934217	1.02785	-0.934522	0.952806		-0.911175	1.97542	-0.911175	2.08265	-0.911175	1.88736	-0.911175	2.03128	-0.911175	2.17826		-0.35557	0.04456	-0.37765	0.01505	-0.37765	0.01443		-0.17526	4.22684	3.20746	2.19776	1.26135	0.41835		-0.17494	4.14467	3.21505	2.26106	1.19111	0.08621
-0.922945	1.13496	-0.922945	1.06995		-0.932038	0.911294	-0.932038	0.962724	-0.932343	0.964489	-0.932343	1.03035	-0.932648	0.952348		-0.908992	1.97574	-0.908992	2.08048	-0.908992	1.88782	-0.908992	2.0299	-0.908992	2.17363		-0.35157	0.03854	-0.37465	0.01758	-0.37465	0.01694		-0.17226	4.21996	3.19625	2.1857	1.2457	0.38999		-0.17194	4.1617	3.23213	2.27569	1.19728	0.08647
-0.92108	1.13933	-0.92108	1.06867		-0.930164	0.911467	-0.930164	0.962478	-0.930469	0.964953	-0.930469	1.0314	-0.930774	0.953271		-0.90681	1.97409	-0.90681	2.08483	-0.90681	1.88771	-0.90681	2.0291	-0.90681	2.17003		-0.34857	0.03268	-0.37165	0.01975	-0.37165	0.01914		-0.16926	4.2129	3.18515	2.17307	1.22928	0.36036		-0.16894	4.17992	3.25353	2.29473	1.2059	0.08761
-0.919214	1.14151	-0.919214	1.06635		-0.92829	0.910936	-0.92829	0.963622	-0.928595	0.964653	-0.928595	1.03286	-0.9289	0.953598		-0.904627	1.97125	-0.904627	2.08767	-0.904627	1.88647	-0.904627	2.0283	-0.904627	2.16988		-0.34457	0.02738	-0.36865	0.02128	-0.36865	0.02075		-0.16626	4.20638	3.17521	2.16127	1.21339	0.33201		-0.16594	4.19893	3.2795	2.31886	1.2176	0.0898
-0.917349	1.14504	-0.917349	1.06343		-0.926416	0.911812	-0.926416	0.963073	-0.926721	0.964548	-0.926721	1.03317	-0.927026	0.953528		-0.902444	1.97046	-0.902444	2.08514	-0.902444	1.88948	-0.902444	2.02894	-0.902444	2.17487		-0.34157	0.02298	-0.36565	0.02201	-0.36565	0.02159		-0.16326	4.20079	3.16752	2.15104	1.1992	0.30679		-0.16294	4.21849	3.31036	2.34846	1.23261	0.09327
-0.915484	1.14933	-0.915484	1.06161		-0.924542	0.910598	-0.924542	0.963066	-0.924847	0.965871	-0.924847	1.03382	-0.925152	0.954316		-0.900261	1.96989	-0.900261	2.07924	-0.900261	1.89583	-0.900261	2.03224	-0.900261	2.17927		-0.33757	0.01972	-0.36265	0.02183	-0.36265	0.02155		-0.16026	4.19651	3.16239	2.14296	1.18743	0.28578		-0.15994	4.23839	3.346	2.38406	1.2514	0.09821
-0.913619	1.15046	-0.913619	1.05946		-0.922668	0.910021	-0.922668	0.96272	-0.922973	0.966993	-0.922973	1.03372	-0.923278	0.955877		-0.898078	1.96905	-0.898078	2.07981	-0.898078	1.90117	-0.898078	2.03508	-0.898078	2.17813		-0.33357	0.0178	-0.35965	0.02078	-0.35965	0.02065		-0.15726	4.19347	3.15994	2.13709	1.17803	0.26935		-0.15694	4.25862	3.38628	2.42565	1.27397	0.10475
-0.911754	1.14888	-0.911754	1.05639		-0.920794	0.909938	-0.920794	0.963852	-0.921099	0.967263	-0.921099	1.03242	-0.921405	0.955736		-0.895895	1.96842	-0.895895	2.08296	-0.895895	1.90385	-0.895895	2.03581	-0.895895	2.17558		-0.33057	0.01737	-0.35665	0.01899	-0.35665	0.019		-0.15426	4.19171	3.15981	2.13316	1.17106	0.25731		-0.15394	4.27911	3.43049	2.47246	1.30013	0.11287
-0.909889	1.14589	-0.909889	1.05442		-0.91892	0.909174	-0.91892	0.96419	-0.919225	0.967936	-0.919225	1.03036	-0.919531	0.957117		-0.893713	1.96951	-0.893713	2.08017	-0.893713	1.90765	-0.893713	2.03839	-0.893713	2.17573		-0.32657	0.0185	-0.35365	0.01669	-0.35365	0.01679		-0.15126	4.19137	3.16144	2.1307	1.16571	0.24933		-0.15094	4.29934	3.47699	2.52303	1.32883	0.12229
-0.908023	1.1422	-0.908023	1.05315		-0.917046	0.909383	-0.917046	0.965023	-0.917352	0.967574	-0.917352	1.0295	-0.917657	0.956353		-0.89153	1.97169	-0.89153	2.07732	-0.89153	1.91293	-0.89153	2.04054	-0.89153	2.1807		-0.32357	0.02124	-0.35065	0.01413	-0.35065	0.01431		-0.14826	4.19261	3.16452	2.12896	1.16171	0.24463		-0.14794	4.31868	3.52342	2.57439	1.35826	0.13239
-0.906158	1.13725	-0.906158	1.05176		-0.915172	0.910181	-0.915172	0.965302	-0.915478	0.966959	-0.915478	1.02784	-0.915783	0.957121		-0.889347	1.97026	-0.889347	2.08074	-0.889347	1.91757	-0.889347	2.04115	-0.889347	2.18779		-0.31957	0.02558	-0.34765	0.01159	-0.34765	0.01179		-0.14426	4.19616	3.16863	2.12741	1.15841	0.24295		-0.14394	4.33561	3.56632	2.62256	1.38601	0.14232
-0.904293	1.13295	-0.904293	1.04942		-0.913299	0.911738	-0.913299	0.96617	-0.913604	0.965861	-0.913604	1.02738	-0.913909	0.958144		-0.887164	1.96805	-0.887164	2.08311	-0.887164	1.91841	-0.887164	2.04326	-0.887164	2.18977		-0.31657	0.03154	-0.34465	0.0093	-0.34465	0.00949		-0.14126	4.20304	3.17373	2.12556	1.15557	0.24431		-0.14094	4.34873	3.60173	2.66291	1.40905	0.15095
-0.902428	1.12941	-0.902428	1.04648		-0.911425	0.91194	-0.911425	0.967048	-0.91173	0.965795	-0.91173	1.02664	-0.912035	0.958966		-0.884981	1.96674	-0.884981	2.07961	-0.884981	1.91821	-0.884981	2.04855	-0.884981	2.1904		-0.31257	0.03904	-0.34165	0.00745	-0.34165	0.0076		-0.13826	4.21451	3.17978	2.12323	1.15317	0.24889		-0.13794	4.35618	3.62557	2.69047	1.42428	0.15703
-0.900563	1.12586	-0.900563	1.04455		-0.909551	0.91179	-0.909551	0.967827	-0.909856	0.964612	-0.909856	1.02597	-0.910161	0.960623		-0.882798	1.96521	-0.882798	2.07321	-0.882798	1.91784	-0.882798	2.05044	-0.882798	2.19035		-0.30857	0.04806	-0.33865	0.00614	-0.33865	0.00623		-0.13526	4.23203	3.18704	2.12013	1.15143	0.25748		-0.13494	4.3561	3.63428	2.70087	1.42901	0.15933
-0.898698	1.12202	-0.898698	1.04333		-0.907677	0.911346	-0.907677	0.968127	-0.907982	0.964474	-0.907982	1.02592	-0.908287	0.960296		-0.880616	1.96321	-0.880616	2.07054	-0.880616	1.91736	-0.880616	2.04899	-0.880616	2.18901		-0.30557	0.05853	-0.33565	0.00543	-0.33565	0.00546		-0.13226	4.25674	3.19584	2.11629	1.15073	0.27054		-0.13194	4.34743	3.62539	2.69118	1.42158	0.15721
-0.896832	1.12001	-0.896832	1.04267		-0.905803	0.912014	-0.905803	0.968839	-0.906108	0.963907	-0.906108	1.02685	-0.906413	0.960885		-0.878433	1.9607	-0.878433	2.06956	-0.878433	1.91551	-0.878433	2.04831	-0.878433	2.19127		-0.30157	0.07039	-0.33265	0.0053	-0.33265	0.00529		-0.12926	4.28936	3.20633	2.1119	1.15149	0.28889		-0.12894	4.32991	3.59856	2.66078	1.4015	0.15051
-0.894967	1.1206	-0.894967	1.04178		-0.903929	0.91223	-0.903929	0.968341	-0.904234	0.963597	-0.904234	1.02746	-0.904539	0.960746		-0.87625	1.95685	-0.87625	2.06829	-0.87625	1.9148	-0.87625	2.05019	-0.87625	2.20059		-0.29857	0.08361	-0.32965	0.0057	-0.32965	0.0057		-0.12626	4.32956	3.21816	2.10709	1.15399	0.31234		-0.12594	4.3041	3.55513	2.61132	1.36998	0.13967
-0.893102	1.12144	-0.893102	1.04028		-0.902055	0.912504	-0.902055	0.968166	-0.90236	0.963611	-0.90236	1.02898	-0.902665	0.959895		-0.874067	1.95295	-0.874067	2.06407	-0.874067	1.91771	-0.874067	2.0536	-0.874067	2.20841		-0.29457	0.09819	-0.32665	0.00653	-0.32665	0.00661		-0.12326	4.37559	3.23075	2.102	1.15827	0.34019		-0.12294	4.27178	3.49877	2.54688	1.3294	0.12543
-0.891237	1.1228	-0.891237	1.04052		-0.900181	0.913229	-0.900181	0.967253	-0.900486	0.96422	-0.900486	1.02973	-0.900791	0.959471		-0.871884	1.95225	-0.871884	2.06695	-0.871884	1.91934	-0.871884	2.05741	-0.871884	2.20649		-0.29157	0.11412	-0.32365	0.00766	-0.32365	0.0079		-0.12026	4.42465	3.24302	2.09674	1.16409	0.3708		-0.11994	4.23527	3.43445	2.47289	1.2833	0.1094
-0.889372	1.12454	-0.889372	1.04186		-0.898307	0.913873	-0.898307	0.967296	-0.898612	0.96373	-0.898612	1.0311	-0.898918	0.958853		-0.869701	1.95393	-0.869701	2.07269	-0.869701	1.91911	-0.869701	2.06137	-0.869701	2.19833		-0.28757	0.13141	-0.32065	0.00894	-0.32065	0.00943		-0.11726	4.47265	3.25356	2.09131	1.17068	0.40144		-0.11694	4.19742	3.36756	2.39563	1.23553	0.09305
-0.887507	1.1241	-0.887507	1.04191		-0.896433	0.914691	-0.896433	0.966244	-0.896738	0.964672	-0.896738	1.03274	-0.897044	0.959182		-0.867519	1.95306	-0.867519	2.07103	-0.867519	1.92032	-0.867519	2.06562	-0.867519	2.18981		-0.28457	0.15005	-0.31765	0.01021	-0.31765	0.01103		-0.11426	4.51479	3.26087	2.08573	1.17696	0.42882		-0.11394	4.16087	3.30328	2.32102	1.18959	0.07774
-0.885642	1.12457	-0.885642	1.04149		-0.894559	0.916525	-0.894559	0.966078	-0.894865	0.965891	-0.894865	1.03405	-0.89517	0.959154		-0.865336	1.94894	-0.865336	2.06789	-0.865336	1.92243	-0.865336	2.07227	-0.865336	2.18607		-0.28057	0.16993	-0.31465	0.01131	-0.31465	0.01253		-0.11126	4.54628	3.26327	2.07998	1.18176	0.44927		-0.11094	4.12779	3.24566	2.25369	1.14844	0.06464
-0.883776	1.12628	-0.883776	1.04221		-0.892685	0.916422	-0.892685	0.966163	-0.892991	0.966055	-0.892991	1.03308	-0.893296	0.957874		-0.863153	1.94631	-0.863153	2.07195	-0.863153	1.92481	-0.863153	2.07622	-0.863153	2.18222		-0.27657	0.19083	-0.31165	0.01211	-0.31165	0.01377		-0.10826	4.56309	3.26001	2.07412	1.18394	0.45959		-0.10794	4.09957	3.19719	2.19662	1.11394	0.05456
-0.881911	1.128	-0.881911	1.04373		-0.890812	0.916466	-0.890812	0.966706	-0.891117	0.965699	-0.891117	1.03291	-0.891422	0.957569		-0.86097	1.94679	-0.86097	2.07576	-0.86097	1.92892	-0.86097	2.07826	-0.86097	2.17554		-0.27357	0.2124	-0.30865	0.01251	-0.30865	0.01461		-0.10526	4.56279	3.25047	2.06831	1.18257	0.45767		-0.10494	4.07679	3.1589	2.1512	1.08703	0.04801
-0.880046	1.12983	-0.880046	1.04445		-0.888938	0.916072	-0.888938	0.967162	-0.889243	0.966533	-0.889243	1.03265	-0.889548	0.957841		-0.858787	1.94886	-0.858787	2.07492	-0.858787	1.93481	-0.858787	2.08256	-0.858787	2.17115		-0.26957	0.2342	-0.30565	0.01247	-0.30565	0.01497		-0.10226	4.54481	3.23528	2.06298	1.17739	0.44263		-0.10194	4.05942	3.13002	2.11721	1.0679	0.04537
-0.878181	1.13449	-0.878181	1.04506		-0.887064	0.915598	-0.887064	0.967981	-0.887369	0.967527	-0.887369	1.03235	-0.887674	0.958442		-0.856604	1.95188	-0.856604	2.07466	-0.856604	1.94008	-0.856604	2.08539	-0.856604	2.16797		-0.26657	0.2554	-0.30265	0.01203	-0.30265	0.01489		-0.09926	4.51091	3.21591	2.05887	1.169	0.41557		-0.09894	4.04688	3.10931	2.09347	1.05627	0.04711
-0.876316	1.13809	-0.876316	1.04408		-0.88519	0.91524	-0.88519	0.967357	-0.885495	0.966998	-0.885495	1.0315	-0.8858	0.960211		-0.854422	1.9547	-0.854422	2.07878	-0.854422	1.94236	-0.854422	2.08762	-0.854422	2.16277		-0.26257	0.2754	-0.29965	0.01129	-0.29965	0.01444		-0.09626	4.4647	3.19445	2.0571	1.15892	0.37928		-0.09594	4.03843	3.09499	2.07852	1.05183	0.05398
-0.874451	1.13762	-0.874451	1.04165		-0.883316	0.915363	-0.883316	0.966958	-0.883621	0.966487	-0.883621	1.03012	-0.883926	0.959392		-0.852239	1.9551	-0.852239	2.08662	-0.852239	1.9448	-0.852239	2.08814	-0.852239	2.15696		-0.25957	0.2936	-0.29665	0.01041	-0.29665	0.01382		-0.09326	4.41172	3.17373	2.05929	1.1493	0.33791		-0.09294	4.03327	3.08541	2.0709	1.05445	0.06714
-0.872585	1.14028	-0.872585	1.03941		-0.881442	0.915827	-0.881442	0.966807	-0.881747	0.96692	-0.881747	1.02916	-0.882052	0.958521		-0.850056	1.95285	-0.850056	2.08939	-0.850056	1.94948	-0.850056	2.09155	-0.850056	2.1557		-0.25557	0.3092	-0.29365	0.00964	-0.29365	0.01333		-0.09026	4.35802	3.15705	2.06744	1.14344	0.29663		-0.08994	4.0308	3.0794	2.06962	1.06434	0.0881
-0.87072	1.14564	-0.87072	1.03846		-0.879568	0.915754	-0.879568	0.967211	-0.879873	0.967986	-0.879873	1.02848	-0.880178	0.958519		-0.847873	1.95187	-0.847873	2.08304	-0.847873	1.95333	-0.847873	2.09652	-0.847873	2.15487		-0.25157	0.3218	-0.28965	0.00927	-0.28965	0.01335		-0.08726	4.30976	3.14774	2.08401	1.14457	0.26083		-0.08694	4.03055	3.07627	2.07408	1.08201	0.11859
-0.868855	1.14878	-0.868855	1.03659		-0.877694	0.916048	-0.877694	0.967578	-0.877999	0.967719	-0.877999	1.02797	-0.878304	0.957982		-0.84569	1.95178	-0.84569	2.08095	-0.84569	1.95717	-0.84569	2.09825	-0.84569	2.15075		-0.24857	0.3312	-0.28665	0.00971	-0.28665	0.01435		-0.08426	4.27238	3.14883	2.11163	1.15656	0.23544		-0.08394	4.03228	3.07582	2.08403	1.10801	0.16035
-0.86699	1.1487	-0.86699	1.03352		-0.87582	0.916326	-0.87582	0.968642	-0.876125	0.967444	-0.876125	1.02786	-0.876431	0.957451		-0.843507	1.95224	-0.843507	2.08488	-0.843507	1.96185	-0.843507	2.0977	-0.843507	2.14705		-0.24457	0.3374	-0.28365	0.01148	-0.28365	0.01697		-0.08126	4.2502	3.1632	2.15295	1.18259	0.22443		-0.08094	4.03578	3.07805	2.09934	1.14267	0.21431
-0.865125	1.14866	-0.865125	1.03056		-0.873946	0.91617	-0.873946	0.967984	-0.874251	0.967694	-0.874251	1.02715	-0.874557	0.957993		-0.841325	1.95099	-0.841325	2.08562	-0.841325	1.96886	-0.841325	2.10008	-0.841325	2.14755		-0.24157	0.3404	-0.28065	0.0153	-0.28065	0.02201		-0.07826	4.24571	3.19251	2.2101	1.22522	0.23049		-0.07794	4.04078	3.08291	2.11965	1.1857	0.2805
-0.863259	1.14935	-0.863259	1.02872		-0.872072	0.915544	-0.872072	0.968449	-0.872378	0.967908	-0.872378	1.0264	-0.872683	0.957532		-0.839142	1.94786	-0.839142	2.08168	-0.839142	1.97772	-0.839142	2.10365	-0.839142	2.15262		-0.23757	0.341	-0.27765	0.02207	-0.27765	0.03049		-0.07526	4.25956	3.23769	2.28428	1.28566	0.25437		-0.07494	4.04694	3.09012	2.14415	1.23593	0.3574
-0.861394	1.14753	-0.861394	1.02877		-0.870198	0.917456	-0.870198	0.968443	-0.870504	0.967899	-0.870504	1.02657	-0.870809	0.957952		-0.836959	1.94658	-0.836959	2.07907	-0.836959	1.98494	-0.836959	2.10725	-0.836959	2.15978		-0.23457	0.339	-0.27465	0.03299	-0.27465	0.04369		-0.07226	4.29043	3.29813	2.37548	1.36387	0.29539		-0.07194	4.05369	3.09903	2.17144	1.29104	0.44184
-0.859529	1.14548	-0.859529	1.02862		-0.868325	0.918689	-0.868325	0.968604	-0.86863	0.967565	-0.86863	1.02789	-0.868935	0.958189		-0.834776	1.94664	-0.834776	2.08186	-0.834776	1.98844	-0.834776	2.11172	-0.834776	2.15851		-0.23057	0.3354	-0.27165	0.04941	-0.27165	0.0631		-0.06826	4.33538	3.3721	2.48172	1.45745	0.35083		-0.06794	4.06033	3.10854	2.1995	1.34774	0.52885
-0.857664	1.14465	-0.857664	1.02773		-0.866451	0.919704	-0.866451	0.968494	-0.866756	0.967691	-0.866756	1.02782	-0.867061	0.958896		-0.832593	1.94593	-0.832593	2.08779	-0.832593	1.99063	-0.832593	2.11924	-0.832593	2.15701		-0.22757	0.3302	-0.26865	0.07279	-0.26865	0.09033		-0.06526	4.38991	3.45602	2.59964	1.5627	0.41654		-0.06494	4.06606	3.11739	2.22592	1.40203	0.61245
-0.855799	1.14405	-0.855799	1.02773		-0.864577	0.920601	-0.864577	0.969555	-0.864882	0.967875	-0.864882	1.02763	-0.865187	0.959783		-0.83041	1.94343	-0.83041	2.08927	-0.83041	1.99215	-0.83041	2.12603	-0.83041	2.16052		-0.22357	0.3238	-0.26565	0.10442	-0.26565	0.12675		-0.06226	4.44886	3.54559	2.72382	1.67407	0.4873		-0.06194	4.07012	3.12408	2.24812	1.44946	0.68599
-0.853934	1.14108	-0.853934	1.02693		-0.862703	0.921352	-0.862703	0.970141	-0.863008	0.968744	-0.863008	1.02843	-0.863313	0.95999		-0.828228	1.94243	-0.828228	2.08789	-0.828228	1.99346	-0.828228	2.13026	-0.828228	2.16086		-0.21957	0.3164	-0.26265	0.14519	-0.26265	0.17328		-0.05926	4.50639	3.63541	2.84794	1.78528	0.55737		-0.05894	4.07192	3.12757	2.2641	1.48607	0.74329
-0.852069	1.139	-0.852069	1.02589		-0.860829	0.921496	-0.860829	0.970255	-0.861134	0.969381	-0.861134	1.02904	-0.861439	0.96186		-0.826045	1.94393	-0.826045	2.0906	-0.826045	1.99572	-0.826045	2.13396	-0.826045	2.16026		-0.21657	0.308	-0.25965	0.19491	-0.25965	0.22982		-0.05626	4.55741	3.72002	2.96519	1.8895	0.62111		-0.05594	4.07114	3.12707	2.27192	1.50872	0.7793
-0.850203	1.13756	-0.850203	1.02436		-0.858955	0.921994	-0.858955	0.969531	-0.85926	0.970115	-0.85926	1.02942	-0.859565	0.964154		-0.823862	1.94372	-0.823862	2.10098	-0.823862	1.99629	-0.823862	2.14054	-0.823862	2.16427		-0.21257	0.299	-0.25665	0.25258	-0.25665	0.29495		-0.05326	4.59741	3.79421	3.06944	1.98036	0.67362		-0.05294	4.06778	3.1223	2.2711	1.51546	0.79104
-0.848338	1.13674	-0.848338	1.02259		-0.857081	0.92228	-0.857081	0.970118	-0.857386	0.970726	-0.857386	1.02932	-0.857691	0.964545		-0.821679	1.94348	-0.821679	2.10757	-0.821679	1.9966	-0.821679	2.14883	-0.821679	2.16984		-0.20957	0.2892	-0.25365	0.31588	-0.25365	0.36594		-0.05026	4.62343	3.85367	3.15412	2.05245	0.71149		-0.04994	4.06215	3.1137	2.26163	1.50596	0.77785
-0.846473	1.13682	-0.846473	1.02238		-0.855207	0.921985	-0.855207	0.970218	-0.855512	0.971979	-0.855512	1.03028	-0.855818	0.965378		-0.819496	1.94747	-0.819496	2.10894	-0.819496	1.99752	-0.819496	2.15673	-0.819496	2.16635		-0.20557	0.2788	-0.25065	0.38112	-0.25065	0.43825		-0.04726	4.63392	3.89496	3.21446	2.10289	0.73247		-0.04694	4.05483	3.10187	2.24466	1.48138	0.74121
-0.844608	1.1362	-0.844608	1.02245		-0.853333	0.921422	-0.853333	0.971104	-0.853638	0.972698	-0.853638	1.03077	-0.853944	0.965716		-0.817313	1.95386	-0.817313	2.11114	-0.817313	1.99928	-0.817313	2.1617	-0.817313	2.15724		-0.20257	0.268	-0.24765	0.44427	-0.24765	0.50683		-0.04426	4.62868	3.91606	3.24845	2.12785	0.73588		-0.04394	4.04653	3.08815	2.22174	1.44422	0.68499
-0.842743	1.13575	-0.842743	1.02217		-0.851459	0.922711	-0.851459	0.971278	-0.851764	0.973846	-0.851764	1.03094	-0.85207	0.966077		-0.815131	1.95673	-0.815131	2.11444	-0.815131	2.00102	-0.815131	2.16361	-0.815131	2.15357		-0.19857	0.2572	-0.24465	0.50135	-0.24465	0.56632		-0.04126	4.60875	3.91592	3.25308	2.12733	0.72219		-0.04094	4.03797	3.07358	2.19496	1.39766	0.61397
-0.840878	1.13715	-0.840878	1.02124		-0.849585	0.923346	-0.849585	0.97208	-0.849891	0.974723	-0.849891	1.03137	-0.850196	0.965893		-0.812948	1.95517	-0.812948	2.11845	-0.812948	2.00217	-0.812948	2.16698	-0.812948	2.15681		-0.19457	0.2468	-0.24165	0.54874	-0.24165	0.61177		-0.03826	4.57581	3.89434	3.2294	2.10039	0.69284		-0.03794	4.02981	3.05931	2.16629	1.34561	0.53386
-0.839012	1.1389	-0.839012	1.02119		-0.847711	0.923159	-0.847711	0.973026	-0.848017	0.975109	-0.848017	1.03097	-0.848322	0.96603		-0.810765	1.95468	-0.810765	2.12103	-0.810765	2.00799	-0.810765	2.17144	-0.810765	2.15965		-0.19157	0.237	-0.23865	0.58434	-0.23865	0.64027		-0.03526	4.53223	3.85256	3.17648	2.05011	0.64979		-0.03494	4.02251	3.0462	2.13773	1.29146	0.45045
-0.837147	1.14102	-0.837147	1.02278		-0.845838	0.923096	-0.845838	0.974556	-0.846143	0.974933	-0.846143	1.03269	-0.846448	0.966198		-0.808582	1.95577	-0.808582	2.12049	-0.808582	2.01646	-0.808582	2.17396	-0.808582	2.16139		-0.18757	0.2284	-0.23565	0.60768	-0.23565	0.65048		-0.03226	4.4806	3.79256	3.09837	1.97658	0.5953		-0.03194	4.01636	3.03479	2.11079	1.23861	0.36865
-0.835282	1.14324	-0.835282	1.02405		-0.843964	0.92249	-0.843964	0.97558	-0.844269	0.974894	-0.844269	1.03396	-0.844574	0.966658		-0.806399	1.95586	-0.806399	2.11981	-0.806399	2.02505	-0.806399	2.1758	-0.806399	2.16446		-0.18457	0.2214	-0.23265	0.61977	-0.23265	0.64342		-0.02926	4.42356	3.71732	2.99785	1.885	0.5323		-0.02894	4.01144	3.02536	2.08653	1.18946	0.29255
-0.833417	1.14449	-0.833417	1.02472		-0.84209	0.922019	-0.84209	0.976861	-0.842395	0.975218	-0.842395	1.03503	-0.8427	0.968085		-0.804216	1.95484	-0.804216	2.12185	-0.804216	2.0303	-0.804216	2.17876	-0.804216	2.17057		-0.18057	0.216	-0.22965	0.62231	-0.22965	0.62153		-0.02626	4.36377	3.63124	2.8812	1.77998	0.46365		-0.02594	4.0077	3.01791	2.0656	1.14582	0.22497
-0.831552	1.14495	-0.831552	1.0241		-0.840216	0.922383	-0.840216	0.976865	-0.840521	0.975137	-0.840521	1.037	-0.840826	0.968855		-0.802034	1.95512	-0.802034	2.12492	-0.802034	2.03181	-0.802034	2.18047	-0.802034	2.17857		-0.17757	0.2124	-0.22665	0.61752	-0.22665	0.58843		-0.02326	4.30409	3.53891	2.75478	1.66721	0.39282		-0.02294	4.00499	3.01226	2.04824	1.10869	0.1675
-0.829687	1.14383	-0.829687	1.02403		-0.838342	0.923541	-0.838342	0.975535	-0.838647	0.976032	-0.838647	1.03739	-0.838952	0.969102		-0.799851	1.95613	-0.799851	2.12682	-0.799851	2.03309	-0.799851	2.18055	-0.799851	2.18555		-0.17357	0.2108	-0.22365	0.60728	-0.22365	0.5481		-0.02026	4.24679	3.44564	2.62604	1.55296	0.32293		-0.01994	4.00312	3.00814	2.03438	1.0784	0.12064
-0.827821	1.14417	-0.827821	1.02535		-0.836468	0.924001	-0.836468	0.975209	-0.836773	0.976634	-0.836773	1.03739	-0.837078	0.971014		-0.797668	1.95436	-0.797668	2.12547	-0.797668	2.03353	-0.797668	2.18259	-0.797668	2.18859		-0.17057	0.2106	-0.22065	0.59257	-0.22065	0.50395		-0.01726	4.1942	3.35629	2.50192	1.44308	0.25718		-0.01694	4.00188	3.00524	2.02372	1.05466	0.08399
-0.825956	1.14553	-0.825956	1.02721		-0.834594	0.924907	-0.834594	0.975101	-0.834899	0.978539	-0.834899	1.03775	-0.835204	0.971434		-0.795485	1.9502	-0.795485	2.12353	-0.795485	2.03083	-0.795485	2.18535	-0.795485	2.19426		-0.16657	0.2116	-0.21765	0.57363	-0.21765	0.45874		-0.01426	4.14791	3.27502	2.38834	1.34281	0.19794		-0.01394	4.00109	3.00328	2.01584	1.0368	0.05645
-0.824091	1.14676	-0.824091	1.02722		-0.83272	0.924653	-0.83272	0.975032	-0.833025	0.980011	-0.833025	1.03801	-0.83333	0.972288		-0.793302	1.94746	-0.793302	2.12509	-0.793302	2.0288	-0.793302	2.189	-0.793302	2.20109		-0.16257	0.2136	-0.21465	0.55011	-0.21465	0.41406		-0.01126	4.10875	3.20456	2.28952	1.25565	0.14713		-0.01094	4.00061	3.002	2.01022	1.0239	0.0366
-0.822226	1.14773	-0.822226	1.02624		-0.830846	0.925383	-0.830846	0.975194	-0.831151	0.981325	-0.831151	1.03985	-0.831457	0.97321		-0.791119	1.94606	-0.791119	2.1277	-0.791119	2.02826	-0.791119	2.19288	-0.791119	2.20434		-0.15957	0.216	-0.21165	0.52156	-0.21165	0.37113		-0.00826	4.07713	3.14651	2.20775	1.1835	0.10535		-0.00794	4.00034	3.00119	2.00637	1.01498	0.02286
-0.820361	1.14752	-0.820361	1.02546		-0.828972	0.926044	-0.828972	0.974332	-0.829277	0.983218	-0.829277	1.04131	-0.829583	0.974334		-0.788937	1.94252	-0.788937	2.12645	-0.788937	2.02705	-0.788937	2.19475	-0.788937	2.20511		-0.15557	0.2182	-0.20865	0.48763	-0.20865	0.33064		-0.00526	4.05268	3.10092	2.14341	1.12674	0.07255		-0.00494	4.00019	3.0007	2.00386	1.00905	0.01377
-0.818496	1.14659	-0.818496	1.02549		-0.827098	0.925664	-0.827098	0.974761	-0.827404	0.985723	-0.827404	1.04168	-0.827709	0.975175		-0.786754	1.93885	-0.786754	2.12124	-0.786754	2.02707	-0.786754	2.19267	-0.786754	2.2083		-0.15257	0.2202	-0.20565	0.44899	-0.20565	0.2929		-0.00226	4.03462	3.06678	2.09503	1.08404	0.04804		-0.00194	4.00013	3.00045	2.00232	1.00531	0.00802
-0.81663	1.14484	-0.81663	1.02635		-0.825224	0.92742	-0.825224	0.975664	-0.82553	0.987198	-0.82553	1.04242	-0.825835	0.976541		-0.784571	1.93876	-0.784571	2.11656	-0.784571	2.02783	-0.784571	2.19502	-0.784571	2.21242		-0.14857	0.2216	-0.20265	0.40705	-0.20265	0.2586		0.000737	4.02187	3.04243	2.06047	1.05352	0.03056		0.00106	4.00013	3.00036	2.00148	1.0031	0.00458
-0.814765	1.14577	-0.814765	1.02562		-0.823351	0.928032	-0.823351	0.975863	-0.823656	0.988167	-0.823656	1.04261	-0.823961	0.977685		-0.782388	1.94003	-0.782388	2.11752	-0.782388	2.02757	-0.782388	2.20292	-0.782388	2.21056		-0.14557	0.2224	-0.19965	0.36353	-0.19965	0.22826		0.00374	4.01326	3.02587	2.03691	1.03269	0.01866		0.00406	4.0002	3.00043	2.00117	1.00196	0.00273
-0.8129	1.14761	-0.8129	1.02444		-0.821477	0.929495	-0.821477	0.976111	-0.821782	0.988282	-0.821782	1.04144	-0.822087	0.978686		-0.780205	1.94061	-0.780205	2.12262	-0.780205	2.02722	-0.780205	2.2075	-0.780205	2.20869		-0.14157	0.2226	-0.19665	0.3209	-0.19665	0.20259		0.00674	4.00772	3.01512	2.0216	1.01915	0.01092		0.00706	4.00035	3.00066	2.00131	1.0016	0.00199
-0.811035	1.14902	-0.811035	1.02453		-0.819603	0.93103	-0.819603	0.977846	-0.819908	0.988905	-0.819908	1.04138	-0.820213	0.979131		-0.778022	1.93904	-0.778022	2.12524	-0.778022	2.02673	-0.778022	2.20994	-0.778022	2.21269		-0.13857	0.2228	-0.19365	0.2813	-0.19365	0.18221		0.01074	4.00431	3.00847	2.01212	1.01075	0.00613		0.01106	4.00064	3.00111	2.00192	1.0019	0.00219
-0.80917	1.14991	-0.80917	1.02572		-0.817729	0.930603	-0.817729	0.979543	-0.818034	0.989487	-0.818034	1.04208	-0.818339	0.980321		-0.77584	1.93787	-0.77584	2.12256	-0.77584	2.02802	-0.77584	2.21415	-0.77584	2.21733		-0.13457	0.223	-0.19065	0.24672	-0.19065	0.16742		0.01374	4.00231	3.00455	2.00651	1.00578	0.00329		0.01406	4.00115	3.00188	2.0031	1.00294	0.00338
-0.807305	1.15241	-0.807305	1.02767		-0.815855	0.931016	-0.815855	0.980771	-0.81616	0.989651	-0.81616	1.04203	-0.816465	0.982145		-0.773657	1.93952	-0.773657	2.12106	-0.773657	2.03304	-0.773657	2.21981	-0.773657	2.22194		-0.13057	0.2236	-0.18765	0.2183	-0.18765	0.15831		0.01674	4.00118	3.00234	2.00335	1.00298	0.0017		0.01706	4.00199	3.00306	2.00502	1.00492	0.00594
-0.805439	1.15542	-0.805439	1.02767		-0.813981	0.931882	-0.813981	0.980813	-0.814286	0.990326	-0.814286	1.04179	-0.814591	0.983587		-0.771474	1.9421	-0.771474	2.12799	-0.771474	2.03645	-0.771474	2.22493	-0.771474	2.22256		-0.12757	0.2252	-0.18365	0.19689	-0.18365	0.15477		0.01974	4.00058	3.00115	2.00165	1.00147	0.000835		0.02006	4.00334	3.00479	2.00789	1.00823	0.01053
-0.803574	1.15805	-0.803574	1.02679		-0.812107	0.932162	-0.812107	0.981467	-0.812412	0.990368	-0.812412	1.04179	-0.812717	0.98398		-0.769291	1.94183	-0.769291	2.13343	-0.769291	2.03898	-0.769291	2.22928	-0.769291	2.22222		-0.12357	0.2276	-0.18065	0.18251	-0.18065	0.15637		0.02274	4.00027	3.00054	2.00078	1.00069	0.000395		0.02306	4.00542	3.0072	2.01194	1.01339	0.01815
-0.801709	1.15891	-0.801709	1.02678		-0.810233	0.931153	-0.810233	0.981639	-0.810538	0.991605	-0.810538	1.04288	-0.810843	0.985347		-0.767108	1.94072	-0.767108	2.13104	-0.767108	2.04125	-0.767108	2.23796	-0.767108	2.22496		-0.12057	0.2312	-0.17765	0.17487	-0.17765	0.16245		0.02574	4.00012	3.00024	2.00035	1.00031	0.000178		0.02606	4.00851	3.01036	2.01733	1.02109	0.03017
-0.799844	1.15858	-0.799844	1.02725		-0.808359	0.930767	-0.808359	0.981621	-0.808664	0.992649	-0.808664	1.04356	-0.80897	0.985964		-0.764925	1.93968	-0.764925	2.12463	-0.764925	2.04503	-0.764925	2.24616	-0.764925	2.22721		-0.11657	0.2356	-0.17465	0.17344	-0.17465	0.17239		0.02874	4.00005	3.00011	2.00015	1.00014	7.7e-05		0.02906	4.01297	3.01432	2.02417	1.03207	0.04823
-0.797979	1.16117	-0.797979	1.02765		-0.806485	0.931341	-0.806485	0.981158	-0.80679	0.99317	-0.80679	1.04353	-0.807096	0.986883		-0.762743	1.93849	-0.762743	2.12208	-0.762743	2.04719	-0.762743	2.24877	-0.762743	2.22882		-0.11357	0.2404	-0.17165	0.17782	-0.17165	0.18564		0.03174	4.00002	3.00004	2.00006	1.00006	3.2e-05		0.03206	4.01918	3.01898	2.03238	1.04704	0.07407
-0.796114	1.16443	-0.796114	1.02688		-0.804611	0.931952	-0.804611	0.981037	-0.804917	0.993837	-0.804917	1.04423	-0.805222	0.988466		-0.76056	1.93714	-0.76056	2.12531	-0.76056	2.04585	-0.76056	2.24946	-0.76056	2.23289		-0.10957	0.245	-0.16865	0.18737	-0.16865	0.2016		0.03474	4.00001	3.00002	2.00003	1.00002	1.2e-05		0.03506	4.0275	3.02417	2.04171	1.06657	0.10917
-0.794248	1.16642	-0.794248	1.02748		-0.802737	0.93309	-0.802737	0.982375	-0.803043	0.995242	-0.803043	1.04491	-0.803348	0.988489		-0.758377	1.93526	-0.758377	2.12447	-0.758377	2.04525	-0.758377	2.25315	-0.758377	2.23921		-0.10557	0.2488	-0.16565	0.20177	-0.16565	0.21988		0.03774	4	3.00001	2.00001	1.00001	5e-06		0.03806	4.03824	3.02962	2.0517	1.09084	0.15455
-0.792383	1.16828	-0.792383	1.02862		-0.800864	0.933643	-0.800864	0.983891	-0.801169	0.996457	-0.801169	1.04602	-0.801474	0.988907		-0.756194	1.93254	-0.756194	2.11531	-0.756194	2.04555	-0.756194	2.25666	-0.756194	2.24589		-0.10257	0.2508	-0.16265	0.2203	-0.16265	0.24017		0.04074	4	3	2	1	2e-06		0.04106	4.05152	3.03498	2.06172	1.11947	0.21005
-0.790518	1.17025	-0.790518	1.02973		-0.79899	0.933137	-0.79899	0.983667	-0.799295	0.997069	-0.799295	1.04794	-0.7996	0.987522		-0.754011	1.92949	-0.754011	2.10857	-0.754011	2.0462	-0.754011	2.25805	-0.754011	2.25047		-0.09857	0.2506	-0.15965	0.24244	-0.15965	0.262		0.04374	4	3	2	1	1e-06		0.04406	4.06725	3.03986	2.07103	1.15134	0.27374
-0.788653	1.17081	-0.788653	1.03095		-0.797116	0.934052	-0.797116	0.984461	-0.797421	0.997135	-0.797421	1.04856	-0.797726	0.986808		-0.751828	1.92571	-0.751828	2.11209	-0.751828	2.04423	-0.751828	2.26091	-0.751828	2.25487		-0.09557	0.2474	-0.15665	0.26739	-0.15665	0.28499		0.04674	4	3	2	1	1e-06		0.04706	4.08499	3.04396	2.07888	1.18472	0.34231
-0.786788	1.17068	-0.786788	1.03118		-0.795242	0.935505	-0.795242	0.984578	-0.795547	0.997553	-0.795547	1.04971	-0.795852	0.985489		-0.749646	1.92329	-0.749646	2.11421	-0.749646	2.04096	-0.749646	2.26283	-0.749646	2.26202		-0.09157	0.241	-0.15365	0.29413	-0.15365	0.30857		0.04974	4.00001	3.00001	2.00001	1	2e-06		0.05006	4.10399	3.04699	2.08461	1.21702	0.41062
-0.784923	1.16874	-0.784923	1.03182		-0.793368	0.936893	-0.793368	0.984467	-0.793673	0.998059	-0.793673	1.04998	-0.793978	0.985462		-0.747463	1.92329	-0.747463	2.10783	-0.747463	2.0404	-0.747463	2.26582	-0.747463	2.2685		-0.08857	0.231	-0.15065	0.32138	-0.15065	0.33225		0.05274	4.00003	3.00003	2.00001	1.00001	5e-06		0.05306	4.12329	3.04888	2.08782	1.24534	0.47251
-0.783057	1.16563	-0.783057	1.03359		-0.791494	0.937907	-0.791494	0.983776	-0.791799	0.999015	-0.791799	1.04952	-0.792104	0.986693		-0.74528	1.92357	-0.74528	2.09856	-0.74528	2.04239	-0.74528	2.26892	-0.74528	2.27467		-0.08457	0.2176	-0.14765	0.34812	-0.14765	0.35526		0.05574	4.00008	3.00007	2.00003	1.00001	1.1e-05		0.05606	4.14182	3.04968	2.08833	1.267	0.52165
-0.781192	1.16235	-0.781192	1.03424		-0.78962	0.938308	-0.78962	0.983754	-0.789925	0.999591	-0.789925	1.04964	-0.79023	0.986911		-0.743097	1.92255	-0.743097	2.09716	-0.743097	2.04115	-0.743097	2.26798	-0.743097	2.28495		-0.08157	0.2012	-0.14465	0.37318	-0.14465	0.37719		0.05874	4.00018	3.00017	2.00007	1.00003	2.8e-05		0.05906	4.15889	3.04968	2.08634	1.27977	0.55283
-0.779327	1.16027	-0.779327	1.03379		-0.787746	0.93764	-0.787746	0.982983	-0.788051	1.00002	-0.788051	1.04851	-0.788356	0.988241		-0.740914	1.92235	-0.740914	2.09927	-0.740914	2.03987	-0.740914	2.2712	-0.740914	2.29371		-0.07757	0.1826	-0.14165	0.39586	-0.14165	0.39756		0.06174	4.00041	3.00038	2.00016	1.00006	6.4e-05		0.06206	4.17416	3.04933	2.08238	1.28259	0.56272
-0.777462	1.15873	-0.777462	1.03351		-0.785872	0.937694	-0.785872	0.98283	-0.786177	1.00143	-0.786177	1.04967	-0.786483	0.988811		-0.738731	1.92119	-0.738731	2.09682	-0.738731	2.04185	-0.738731	2.27837	-0.738731	2.29885		-0.07357	0.16229	-0.13865	0.41547	-0.13865	0.41637		0.06474	4.00089	3.00083	2.00035	1.00013	0.000139		0.06506	4.18811	3.04929	2.0773	1.27576	0.55093
-0.775597	1.15794	-0.775597	1.03372		-0.783998	0.937136	-0.783998	0.982488	-0.784303	1.00271	-0.784303	1.04926	-0.784609	0.98969		-0.736549	1.91831	-0.736549	2.08849	-0.736549	2.04584	-0.736549	2.28088	-0.736549	2.29835		-0.07057	0.14121	-0.13565	0.43202	-0.13565	0.43364		0.06774	4.00185	3.00171	2.00072	1.00026	0.000292		0.06806	4.20241	3.05039	2.07213	1.26087	0.51973
-0.773732	1.15604	-0.773732	1.03412		-0.782124	0.935914	-0.782124	0.982779	-0.78243	1.00532	-0.78243	1.04939	-0.782735	0.990862		-0.734366	1.91617	-0.734366	2.08113	-0.734366	2.04988	-0.734366	2.27878	-0.734366	2.30046		-0.06657	0.1202	-0.13265	0.44568	-0.13265	0.44975		0.07074	4.00365	3.00338	2.00141	1.00051	0.000586		0.07106	4.21902	3.05362	2.06803	1.24056	0.47416
-0.771866	1.15566	-0.771866	1.03423		-0.78025	0.936393	-0.78025	0.982948	-0.780556	1.00597	-0.780556	1.04899	-0.780861	0.992559		-0.732183	1.91464	-0.732183	2.0784	-0.732183	2.05318	-0.732183	2.28269	-0.732183	2.30661		-0.06357	0.10002	-0.12965	0.45676	-0.12965	0.46541		0.07374	4.0069	3.00639	2.00266	1.00095	0.00113		0.07406	4.24049	3.06006	2.06611	1.21795	0.42027
-0.770001	1.15798	-0.770001	1.03237		-0.778377	0.936663	-0.778377	0.981681	-0.778682	1.00753	-0.778682	1.04896	-0.778987	0.993055		-0.73	1.91208	-0.73	2.07643	-0.73	2.05473	-0.73	2.29264	-0.73	2.31618		-0.05957	0.08132	-0.12665	0.46603	-0.12665	0.48128		0.07674	4.0125	3.01155	2.00478	1.00169	0.00207		0.07706	4.26945	3.07083	2.06735	1.19614	0.36435
-0.768136	1.15876	-0.768136	1.03034		-0.776503	0.937669	-0.776503	0.981977	-0.776808	1.00877	-0.776808	1.04886	-0.777113	0.993306		-0.727817	1.90849	-0.727817	2.0708	-0.727817	2.05617	-0.727817	2.29542	-0.727817	2.32954		-0.05657	0.06458	-0.12365	0.47408	-0.12365	0.49816		0.07974	4.02166	3.02001	2.00823	1.00288	0.00364		0.08006	4.30772	3.087	2.07251	1.17753	0.31165
-0.766271	1.15809	-0.766271	1.0294		-0.774629	0.937163	-0.774629	0.98284	-0.774934	1.01018	-0.774934	1.04927	-0.775239	0.993446		-0.725635	1.9042	-0.725635	2.06287	-0.725635	2.05583	-0.725635	2.29472	-0.725635	2.34134		-0.05257	0.05004	-0.12065	0.48162	-0.12065	0.51693		0.08274	4.03593	3.03317	2.01355	1.00468	0.00613		0.08306	4.35666	3.1096	2.08215	1.16372	0.26601
-0.764406	1.15809	-0.764406	1.03001		-0.772755	0.937538	-0.772755	0.984735	-0.77306	1.01071	-0.77306	1.04941	-0.773365	0.993947		-0.723452	1.89985	-0.723452	2.0554	-0.723452	2.05495	-0.723452	2.29685	-0.723452	2.35077		-0.04857	0.03784	-0.11765	0.48914	-0.11765	0.5384		0.08674	4.05708	3.05269	2.02137	1.00727	0.00989		0.08606	4.41618	3.13938	2.09659	1.15528	0.22876
-0.762541	1.15856	-0.762541	1.03192		-0.770881	0.938653	-0.770881	0.984769	-0.771186	1.01087	-0.771186	1.05012	-0.771491	0.993219		-0.721269	1.89811	-0.721269	2.0504	-0.721269	2.05487	-0.721269	2.30319	-0.721269	2.36007		-0.04557	0.02791	-0.11465	0.49749	-0.11465	0.56309		0.08974	4.08686	3.08016	2.03228	1.01082	0.01527		0.09006	4.48555	3.17699	2.11605	1.15206	0.19981
-0.760675	1.15771	-0.760675	1.0325		-0.769007	0.939576	-0.769007	0.983653	-0.769312	1.01134	-0.769312	1.05001	-0.769617	0.993055		-0.719086	1.89957	-0.719086	2.04863	-0.719086	2.05517	-0.719086	2.30834	-0.719086	2.36756		-0.04157	0.02007	-0.11165	0.50672	-0.11165	0.59141		0.09274	4.12659	3.11686	2.04668	1.01541	0.02261		0.09306	4.5632	3.22268	2.14051	1.1533	0.17788
-0.75881	1.15707	-0.75881	1.03266		-0.767133	0.939394	-0.767133	0.983331	-0.767438	1.01054	-0.767438	1.05	-0.767743	0.993197		-0.716903	1.90044	-0.716903	2.04726	-0.716903	2.05667	-0.716903	2.30992	-0.716903	2.3752		-0.03857	0.01407	-0.10865	0.51717	-0.10865	0.62273		0.09574	4.17682	3.16341	2.06469	1.02101	0.03208		0.09606	4.64675	3.2762	2.17005	1.15832	0.16122
-0.756945	1.15675	-0.756945	1.03408		-0.765259	0.939056	-0.765259	0.982841	-0.765564	1.01047	-0.765564	1.04878	-0.765869	0.992986		-0.71472	1.89876	-0.71472	2.04573	-0.71472	2.05521	-0.71472	2.31533	-0.71472	2.38477		-0.03457	0.00961	-0.10565	0.52823	-0.10565	0.65615		0.09874	4.23682	3.21917	2.0859	1.02743	0.04368		0.09906	4.73358	3.33657	2.20418	1.16627	0.14783
-0.75508	1.15594	-0.75508	1.03617		-0.763385	0.937646	-0.763385	0.981788	-0.76369	1.01051	-0.76369	1.04773	-0.763996	0.992381		-0.712538	1.89547	-0.712538	2.04233	-0.712538	2.05574	-0.712538	2.32425	-0.712538	2.39171		-0.03157	0.00639	-0.10265	0.53934	-0.10265	0.68958		0.10174	4.30424	3.28207	2.10934	1.03433	0.05707		0.10206	4.82025	3.40225	2.24243	1.17667	0.13677
-0.753215	1.15657	-0.753215	1.03653		-0.761511	0.935823	-0.761511	0.981021	-0.761816	1.00994	-0.761816	1.04655	-0.762122	0.993557		-0.710355	1.89537	-0.710355	2.04082	-0.710355	2.05705	-0.710355	2.33027	-0.710355	2.39477		-0.02757	0.00414	-0.09965	0.54924	-0.09965	0.72041		0.10474	4.37498	3.34866	2.13348	1.04118	0.07167		0.10506	4.90286	3.47054	2.28368	1.18944	0.12735
-0.75135	1.15717	-0.75135	1.03501		-0.759637	0.934529	-0.759637	0.980775	-0.759943	1.0091	-0.759943	1.04557	-0.760248	0.995036		-0.708172	1.89739	-0.708172	2.04394	-0.708172	2.05497	-0.708172	2.32966	-0.708172	2.39562		-0.02457	0.00261	-0.09665	0.55679	-0.09665	0.7455		0.10774	4.4438	3.41415	2.15647	1.04742	0.08657		0.10806	4.9768	3.53797	2.32644	1.20415	0.11957
-0.749484	1.15699	-0.749484	1.03488		-0.757763	0.933097	-0.757763	0.981236	-0.758069	1.00901	-0.758069	1.04534	-0.758374	0.995718		-0.705989	1.89562	-0.705989	2.04439	-0.705989	2.05259	-0.705989	2.3301	-0.705989	2.3972		-0.02057	0.0016	-0.09365	0.561	-0.09365	0.76201		0.11074	4.50487	3.47327	2.17613	1.05248	0.10076		0.11106	5.03717	3.6005	2.36893	1.22072	0.11384
-0.747619	1.15849	-0.747619	1.03569		-0.75589	0.932464	-0.75589	0.980981	-0.756195	1.0096	-0.756195	1.04502	-0.7565	0.997156		-0.703806	1.89218	-0.703806	2.03848	-0.703806	2.05269	-0.703806	2.33507	-0.703806	2.4003		-0.01657	0.0009589	-0.09065	0.56134	-0.09065	0.76748		0.11374	4.55255	3.52091	2.1906	1.05592	0.11323		0.11406	5.07925	3.65411	2.40923	1.23871	0.11075
-0.745754	1.1609	-0.745754	1.03796		-0.754016	0.931277	-0.754016	0.979976	-0.754321	1.00998	-0.754321	1.04507	-0.754626	0.997086		-0.701623	1.89099	-0.701623	2.03308	-0.701623	2.05431	-0.701623	2.33891	-0.701623	2.40013		-0.01357	0.000558	-0.08765	0.55785	-0.08765	0.76037		0.11674	4.58262	3.553	2.19858	1.0575	0.12319		0.11706	5.09947	3.69527	2.44528	1.25786	0.11072
-0.743889	1.16361	-0.743889	1.04017		-0.752142	0.931753	-0.752142	0.979288	-0.752447	1.0098	-0.752447	1.0446	-0.752752	0.995608		-0.69944	1.89007	-0.69944	2.03247	-0.69944	2.05365	-0.69944	2.33955	-0.69944	2.39999		-0.00957	0.000316	-0.08465	0.55132	-0.08465	0.74076		0.11974	4.59257	3.56707	2.19934	1.05724	0.13015		0.12006	5.09579	3.72188	2.47605	1.27759	0.11413
-0.742024	1.16721	-0.742024	1.04163		-0.750268	0.933001	-0.750268	0.979163	-0.750573	1.01036	-0.750573	1.04321	-0.750878	0.994984		-0.697258	1.88755	-0.697258	2.03081	-0.697258	2.05084	-0.697258	2.33858	-0.697258	2.40181		-0.00657	0.00017416	-0.08165	0.54277	-0.08165	0.70973		0.12274	4.58238	3.5628	2.19338	1.05537	0.13403		0.12306	5.06948	3.73339	2.50076	1.29757	0.121
-0.740159	1.16902	-0.740159	1.04352		-0.748394	0.932249	-0.748394	0.978962	-0.748699	1.01112	-0.748699	1.04251	-0.749004	0.994137		-0.695075	1.88359	-0.695075	2.02438	-0.695075	2.05119	-0.695075	2.34133	-0.695075	2.40864		-0.00257	9.339e-05	-0.07765	0.53338	-0.07765	0.66948		0.12574	4.55433	3.54171	2.18172	1.05229	0.13514		0.12606	5.02311	3.73121	2.51967	1.31749	0.13121
-0.738293	1.1689	-0.738293	1.04571		-0.74652	0.933418	-0.74652	0.978215	-0.746825	1.01231	-0.746825	1.04232	-0.74713	0.993438		-0.692892	1.88168	-0.692892	2.01687	-0.692892	2.05592	-0.692892	2.34386	-0.692892	2.4212		0.00043277	4.872e-05	-0.07465	0.52396	-0.07465	0.62258		0.12874	4.51203	3.50681	2.16584	1.04852	0.13404		0.12906	4.96242	3.71793	2.5336	1.33705	0.14426
-0.736428	1.16717	-0.736428	1.04671		-0.744646	0.9347	-0.744646	0.978009	-0.744951	1.01224	-0.744951	1.0416	-0.745256	0.991938		-0.690709	1.88127	-0.690709	2.01367	-0.690709	2.05733	-0.690709	2.33974	-0.690709	2.43522		0.00443	2.473e-05	-0.07165	0.51465	-0.07165	0.57162		0.13174	4.46021	3.46199	2.14767	1.04452	0.13148		0.13206	4.8935	3.69739	2.54411	1.3563	0.15989
-0.734563	1.16508	-0.734563	1.04694		-0.742772	0.934943	-0.742772	0.977224	-0.743077	1.01248	-0.743077	1.04013	-0.743382	0.990917		-0.688526	1.88061	-0.688526	2.0134	-0.688526	2.05517	-0.688526	2.33633	-0.688526	2.44819		0.00843	1.221e-05	-0.06865	0.5049	-0.06865	0.51906		0.13474	4.40368	3.41157	2.1292	1.04076	0.12821		0.13506	4.8226	3.67338	2.55276	1.3752	0.17737
-0.732698	1.16364	-0.732698	1.04772		-0.740898	0.934942	-0.740898	0.977044	-0.741203	1.01333	-0.741203	1.03982	-0.741509	0.989787		-0.686343	1.87907	-0.686343	2.01122	-0.686343	2.0538	-0.686343	2.33786	-0.686343	2.46327		0.01143	5.865e-06	-0.06565	0.49346	-0.06565	0.46635		0.13774	4.34674	3.35937	2.11179	1.03759	0.12494		0.13806	4.75498	3.64955	2.56131	1.39402	0.19631
-0.730833	1.16407	-0.730833	1.04872		-0.739024	0.935573	-0.739024	0.975382	-0.739329	1.0129	-0.739329	1.03747	-0.739635	0.988795		-0.684161	1.87607	-0.684161	2.00528	-0.684161	2.05365	-0.684161	2.33945	-0.684161	2.47637		0.01543	2.74e-06	-0.06265	0.47865	-0.06265	0.41455		0.14074	4.29274	3.30869	2.09671	1.03524	0.12229		0.14106	4.69429	3.62872	2.57121	1.41302	0.21621
-0.728968	1.1628	-0.728968	1.04924		-0.73715	0.935525	-0.73715	0.97432	-0.737456	1.013	-0.737456	1.03553	-0.737761	0.988331		-0.681978	1.87353	-0.681978	1.9992	-0.681978	2.0525	-0.681978	2.33808	-0.681978	2.48575		0.01843	1.245e-06	-0.05965	0.45884	-0.05965	0.36416		0.14374	4.24412	3.26187	2.08466	1.03399	0.12082		0.14406	4.64261	3.61314	2.58405	1.43274	0.23672
-0.727102	1.16237	-0.727102	1.04949		-0.735276	0.935395	-0.735276	0.972783	-0.735582	1.01106	-0.735582	1.03253	-0.735887	0.98844		-0.679795	1.87211	-0.679795	1.99876	-0.679795	2.04984	-0.679795	2.33768	-0.679795	2.49533		0.02243	5.5e-07	-0.05665	0.43294	-0.05665	0.31556		0.14674	4.20256	3.22059	2.07592	1.03407	0.12104		0.14706	4.60048	3.6037	2.60059	1.4534	0.25734
-0.725237	1.16521	-0.725237	1.04957		-0.733403	0.93389	-0.733403	0.971779	-0.733708	1.01053	-0.733708	1.03081	-0.734013	0.988313		-0.677612	1.86879	-0.677612	1.99989	-0.677612	2.04629	-0.677612	2.3445	-0.677612	2.50882		0.02543	2.37e-07	-0.05365	0.4006	-0.05365	0.26912		0.14974	4.16887	3.18576	2.07052	1.03575	0.12346		0.15006	4.56718	3.60083	2.62132	1.47522	0.27753
-0.723372	1.16754	-0.723372	1.05028		-0.731529	0.933985	-0.731529	0.97128	-0.731834	1.01007	-0.731834	1.02907	-0.732139	0.988341		-0.675429	1.86477	-0.675429	1.99569	-0.675429	2.04673	-0.675429	2.35333	-0.675429	2.52703		0.02943	9.9e-08	-0.05065	0.36241	-0.05065	0.22526		0.15274	4.14326	3.15759	2.06824	1.03938	0.12854		0.15306	4.5415	3.6038	2.64576	1.49775	0.29655
-0.721507	1.16772	-0.721507	1.0506		-0.729655	0.932577	-0.729655	0.971243	-0.72996	1.00976	-0.72996	1.02652	-0.730265	0.987422		-0.673246	1.86357	-0.673246	1.98754	-0.673246	2.04696	-0.673246	2.35984	-0.673246	2.5382		0.03243	4e-08	-0.04765	0.31959	-0.04765	0.18461		0.15574	4.12561	3.13563	2.06876	1.04524	0.1368		0.15606	4.52151	3.61099	2.67233	1.52004	0.31328
-0.719642	1.16707	-0.719642	1.0508		-0.727781	0.932914	-0.727781	0.971702	-0.728086	1.00957	-0.728086	1.0245	-0.728391	0.988019		-0.671064	1.86299	-0.671064	1.98219	-0.671064	2.04369	-0.671064	2.36431	-0.671064	2.54064		0.03643	1.6e-08	-0.04465	0.27427	-0.04465	0.14772		0.15874	4.11545	3.11939	2.07163	1.05366	0.14849		0.15906	4.50548	3.62	2.69834	1.54027	0.32646
-0.717777	1.16617	-0.717777	1.05128		-0.725907	0.931294	-0.725907	0.970578	-0.726212	1.00918	-0.726212	1.02373	-0.726517	0.988318		-0.668881	1.86151	-0.668881	1.98148	-0.668881	2.03839	-0.668881	2.37376	-0.668881	2.54361		0.04043	7e-09	-0.04165	0.22847	-0.04165	0.1153		0.16174	4.112	3.10794	2.07642	1.06479	0.16361		0.16206	4.49134	3.62771	2.72039	1.55607	0.33463
-0.715911	1.16498	-0.715911	1.05111		-0.724033	0.930977	-0.724033	0.969103	-0.724338	1.00878	-0.724338	1.02195	-0.724643	0.989233		-0.666698	1.85959	-0.666698	1.98013	-0.666698	2.03636	-0.666698	2.38407	-0.666698	2.54885		0.04343	4e-09	-0.03865	0.18446	-0.03865	0.08747		0.16574	4.11433	3.10033	2.08264	1.07859	0.18197		0.16606	4.47743	3.63124	2.73483	1.56478	0.33664
-0.714046	1.16387	-0.714046	1.05112		-0.722159	0.930655	-0.722159	0.968488	-0.722464	1.00762	-0.722464	1.02123	-0.722769	0.98869		-0.664515	1.85826	-0.664515	1.97463	-0.664515	2.03715	-0.664515	2.38835	-0.664515	2.55207		0.04743	5e-09	-0.03565	0.14423	-0.03565	0.06448		0.16874	4.12137	3.09561	2.08976	1.09474	0.20292		0.16906	4.46241	3.62768	2.73838	1.56445	0.33177
-0.712181	1.16289	-0.712181	1.05172		-0.720285	0.93049	-0.720285	0.968055	-0.72059	1.00735	-0.72059	1.0199	-0.720895	0.988425		-0.662332	1.85638	-0.662332	1.97012	-0.662332	2.03563	-0.662332	2.3934	-0.662332	2.55135		0.05043	1.2e-08	-0.03265	0.10899	-0.03265	0.04612		0.17174	4.13209	3.09302	2.09724	1.11261	0.22556		0.17206	4.44532	3.61533	2.72884	1.55359	0.31969
-0.710316	1.16125	-0.710316	1.05333		-0.718411	0.929442	-0.718411	0.967273	-0.718716	1.00737	-0.718716	1.01752	-0.719022	0.986223		-0.66015	1.853	-0.66015	1.97029	-0.66015	2.03595	-0.66015	2.40012	-0.66015	2.55391		0.05443	3.1e-08	-0.02965	0.07954	-0.02965	0.03196		0.17474	4.1451	3.0919	2.10444	1.13124	0.24854		0.17506	4.42617	3.59346	2.70585	1.53216	0.30128
-0.708451	1.15895	-0.708451	1.05524		-0.716537	0.928463	-0.716537	0.966482	-0.716842	1.00781	-0.716842	1.01566	-0.717148	0.984739		-0.657967	1.85151	-0.657967	1.97379	-0.657967	2.03815	-0.657967	2.40519	-0.657967	2.56277		0.05743	7.9e-08	-0.02665	0.056	-0.02665	0.02145		0.17774	4.15964	3.09177	2.11075	1.14952	0.27024		0.17806	4.40502	3.56278	2.67033	1.50152	0.27792
-0.706586	1.15589	-0.706586	1.05536		-0.714663	0.927351	-0.714663	0.965774	-0.714969	1.00781	-0.714969	1.0146	-0.715274	0.983147		-0.655784	1.85211	-0.655784	1.97629	-0.655784	2.03994	-0.655784	2.40396	-0.655784	2.57348		0.06143	1.94e-07	-0.02365	0.038	-0.02365	0.01393		0.18074	4.17465	3.09227	2.11557	1.16614	0.28934		0.18106	4.38272	3.52523	2.6249	1.46358	0.2512
-0.70472	1.15413	-0.70472	1.05463		-0.712789	0.92712	-0.712789	0.965035	-0.713095	1.0075	-0.713095	1.01399	-0.7134	0.981866		-0.653601	1.85413	-0.653601	1.97427	-0.653601	2.04284	-0.653601	2.40024	-0.653601	2.58422		0.06443	4.69e-07	-0.02065	0.02482	-0.02065	0.00874		0.18374	4.18918	3.09311	2.11844	1.18007	0.30468		0.18406	4.36008	3.48312	2.57275	1.42121	0.22311
-0.702855	1.15346	-0.702855	1.05529		-0.710916	0.928083	-0.710916	0.963092	-0.711221	1.00689	-0.711221	1.01364	-0.711526	0.980755		-0.651418	1.85571	-0.651418	1.97391	-0.651418	2.04671	-0.651418	2.40239	-0.651418	2.59461		0.06843	1.099e-06	-0.01765	0.0156	-0.01765	0.00529		0.18674	4.20279	3.09404	2.11912	1.1907	0.3156		0.18706	4.33778	3.43899	2.51766	1.37734	0.19554
-0.70099	1.15309	-0.70099	1.05747		-0.709042	0.928701	-0.709042	0.960987	-0.709347	1.00637	-0.709347	1.01343	-0.709652	0.979453		-0.649235	1.8579	-0.649235	1.97584	-0.649235	2.05129	-0.649235	2.40749	-0.649235	2.60779		0.07243	2.506e-06	-0.01465	0.00943	-0.01465	0.0031		0.18974	4.21483	3.09485	2.11766	1.19802	0.32231		0.19006	4.31635	3.39555	2.46287	1.33441	0.16996
-0.699125	1.15376	-0.699125	1.05804		-0.707168	0.928997	-0.707168	0.959051	-0.707473	1.00542	-0.707473	1.01298	-0.707778	0.977451		-0.647053	1.86158	-0.647053	1.9762	-0.647053	2.05349	-0.647053	2.40836	-0.647053	2.62199		0.07543	5.561e-06	-0.01165	0.00547	-0.01165	0.00175		0.19274	4.22496	3.09532	2.11448	1.20239	0.32564		0.19306	4.29606	3.35496	2.41141	1.29461	0.14738
-0.69726	1.15755	-0.69726	1.05768		-0.705294	0.928646	-0.705294	0.958133	-0.705599	1.00481	-0.705599	1.01162	-0.705904	0.976138		-0.64487	1.86425	-0.64487	1.97444	-0.64487	2.05317	-0.64487	2.40419	-0.64487	2.63016		0.07943	1.2005e-05	-0.00865	0.00305	-0.00865	0.000948		0.19574	4.23272	3.09535	2.11029	1.20513	0.32711		0.19606	4.27724	3.31886	2.36546	1.25963	0.12856
-0.695395	1.16167	-0.695395	1.0587		-0.70342	0.92696	-0.70342	0.956862	-0.703725	1.00365	-0.703725	1.01094	-0.70403	0.974717		-0.642687	1.8654	-0.642687	1.97251	-0.642687	2.05393	-0.642687	2.40288	-0.642687	2.63971		0.08243	2.521e-05	-0.00565	0.00163	-0.00565	0.000496		0.19874	4.23805	3.09483	2.10599	1.20773	0.32899		0.19906	4.25995	3.28878	2.3267	1.23042	0.11367
-0.693529	1.16501	-0.693529	1.05987		-0.701546	0.926701	-0.701546	0.956277	-0.701851	1.00246	-0.701851	1.00992	-0.702156	0.974197		-0.640504	1.86828	-0.640504	1.97413	-0.640504	2.0562	-0.640504	2.40465	-0.640504	2.65328		0.08643	5.153e-05	-0.00265	0.000837	-0.00265	0.00025		0.20174	4.24095	3.09385	2.10259	1.21204	0.33323		0.20206	4.24455	3.26544	2.29621	1.2075	0.10282
-0.691664	1.16857	-0.691664	1.06072		-0.699672	0.925992	-0.699672	0.955418	-0.699977	1.00172	-0.699977	1.00851	-0.700282	0.972612		-0.638321	1.87158	-0.638321	1.97696	-0.638321	2.05629	-0.638321	2.40444	-0.638321	2.66256		0.08943	0.00010248	0.000346	0.000412	0.000346	0.000121		0.20474	4.24145	3.09255	2.10101	1.21967	0.34184		0.20506	4.23118	3.24907	2.27433	1.19109	0.09578
-0.689799	1.17104	-0.689799	1.06016		-0.697798	0.924807	-0.697798	0.954116	-0.698103	1.00137	-0.698103	1.00719	-0.698408	0.972852		-0.636138	1.87471	-0.636138	1.97871	-0.636138	2.05588	-0.636138	2.40159	-0.636138	2.66856		0.09343	0.00019833	0.00335	0.000194	0.00335	5.6e-05		0.20774	4.24003	3.09118	2.10202	1.23158	0.35595		0.20806	4.21989	3.23942	2.2605	1.18068	0.09217
-0.687934	1.17273	-0.687934	1.06056		-0.695924	0.923937	-0.695924	0.953354	-0.696229	1.00148	-0.696229	1.00686	-0.696535	0.973706		-0.633956	1.87613	-0.633956	1.98026	-0.633956	2.05563	-0.633956	2.39857	-0.633956	2.67678		0.09743	0.0003735	0.00635	8.8e-05	0.00635	2.5e-05		0.21074	4.23717	3.09014	2.10602	1.24828	0.37595		0.21106	4.21077	3.23534	2.25353	1.1752	0.09139
-0.686069	1.17356	-0.686069	1.06136		-0.69405	0.924215	-0.69405	0.952549	-0.694355	1.00072	-0.694355	1.00554	-0.694661	0.973339		-0.631773	1.8754	-0.631773	1.98201	-0.631773	2.054	-0.631773	2.39655	-0.631773	2.68639		0.10043	0.0006847	0.00935	3.8e-05	0.00935	1e-05		0.21374	4.23347	3.08987	2.11323	1.26975	0.40118		0.21406	4.20336	3.23536	2.25156	1.17359	0.09279
-0.684204	1.17258	-0.684204	1.0607		-0.692176	0.923946	-0.692176	0.95256	-0.692482	1.00086	-0.692482	1.0044	-0.692787	0.972857		-0.62959	1.8752	-0.62959	1.98419	-0.62959	2.05281	-0.62959	2.39305	-0.62959	2.69287		0.10443	0.00122	0.01235	1.5e-05	0.01235	5e-06		0.21674	4.22968	3.09093	2.12364	1.29481	0.43012		0.21706	4.19714	3.23779	2.25256	1.17437	0.09568
-0.682338	1.17015	-0.682338	1.05988		-0.690302	0.922919	-0.690302	0.952306	-0.690608	1.00001	-0.690608	1.00264	-0.690913	0.971962		-0.627407	1.87612	-0.627407	1.98544	-0.627407	2.05155	-0.627407	2.38691	-0.627407	2.69635		0.10743	0.00212	0.01535	6e-06	0.01535	2e-06		0.21974	4.22647	3.09397	2.13696	1.32248	0.46068		0.22006	4.19164	3.24091	2.25489	1.17629	0.09952
-0.680473	1.16867	-0.680473	1.05989		-0.688429	0.921982	-0.688429	0.952066	-0.688734	1.00034	-0.688734	1.00163	-0.689039	0.970993		-0.625224	1.87483	-0.625224	1.9854	-0.625224	2.05133	-0.625224	2.3851	-0.625224	2.70148		0.11143	0.00359	0.01835	2e-06	0.01835	1e-06		0.22274	4.2246	3.09968	2.15346	1.35147	0.4908		0.22306	4.18654	3.2439	2.2572	1.1785	0.10394
-0.678608	1.16619	-0.678608	1.0604		-0.686555	0.923138	-0.686555	0.952002	-0.68686	1.00058	-0.68686	1.00084	-0.687165	0.969945		-0.623041	1.87233	-0.623041	1.98469	-0.623041	2.05546	-0.623041	2.38695	-0.623041	2.7121		0.11443	0.00591	0.02135	1e-06	0.02135	0		0.22574	4.22473	3.10889	2.17316	1.38109	0.51882		0.22606	4.18165	3.2463	2.25905	1.18086	0.10878
-0.676743	1.16205	-0.676743	1.06028		-0.684681	0.923347	-0.684681	0.951972	-0.684986	1.00147	-0.684986	0.999775	-0.685291	0.96816		-0.620859	1.87329	-0.620859	1.98132	-0.620859	2.06012	-0.620859	2.38691	-0.620859	2.72098		0.11843	0.00948	0.02535	0	0.02535	0		0.22874	4.22784	3.12253	2.19673	1.41107	0.544		0.22906	4.17725	3.24852	2.26072	1.18334	0.11406
-0.674878	1.15714	-0.674878	1.0601		-0.682807	0.92488	-0.682807	0.950996	-0.683112	1.00207	-0.683112	0.998392	-0.683417	0.967544		-0.618676	1.87665	-0.618676	1.97815	-0.618676	2.06367	-0.618676	2.38504	-0.618676	2.72523		0.12143	0.0148	0.02835	0	0.02835	0		0.23174	4.23451	3.14157	2.225	1.44207	0.56649		0.23206	4.17356	3.25119	2.26286	1.18625	0.11988
-0.673013	1.15338	-0.673013	1.06081		-0.680933	0.925142	-0.680933	0.950446	-0.681238	1.00186	-0.681238	0.996878	-0.681543	0.968264		-0.616493	1.87897	-0.616493	1.97819	-0.616493	2.06622	-0.616493	2.38597	-0.616493	2.73235		0.12543	0.02252	0.03135	0	0.03135	0		0.23474	4.24583	3.16693	2.25925	1.47535	0.58721		0.23506	4.17114	3.25478	2.26593	1.18989	0.12628
-0.671148	1.15233	-0.671148	1.06082		-0.679059	0.925572	-0.679059	0.949598	-0.679364	1.00105	-0.679364	0.995779	-0.679669	0.968464		-0.61431	1.88041	-0.61431	1.97946	-0.61431	2.07003	-0.61431	2.38736	-0.61431	2.74252		0.12943	0.03338	0.03435	0	0.03435	0		0.23774	4.26248	3.19951	2.30067	1.51251	0.60774		0.23806	4.16989	3.25939	2.27002	1.19426	0.13299
-0.669282	1.15205	-0.669282	1.06003		-0.677185	0.926338	-0.677185	0.948872	-0.67749	0.999955	-0.67749	0.994828	-0.677795	0.967591		-0.612127	1.88316	-0.612127	1.97822	-0.612127	2.07274	-0.612127	2.38596	-0.612127	2.75033		0.13243	0.04822	0.03735	0	0.03735	0		0.24174	4.28529	3.23968	2.35034	1.55514	0.63002		0.24106	4.16957	3.26452	2.27455	1.1989	0.13957
-0.667417	1.15397	-0.667417	1.05892		-0.675311	0.926893	-0.675311	0.948058	-0.675616	1.00047	-0.675616	0.994032	-0.675921	0.967994		-0.609944	1.88765	-0.609944	1.97473	-0.609944	2.07249	-0.609944	2.38528	-0.609944	2.75253		0.13643	0.06791	0.04035	0	0.04035	0		0.24474	4.31476	3.28785	2.40894	1.60436	0.65526		0.24506	4.16956	3.26864	2.2782	1.20269	0.14547
-0.665552	1.15768	-0.665552	1.05924		-0.673437	0.925875	-0.673437	0.946902	-0.673742	0.998808	-0.673742	0.991825	-0.674048	0.966907		-0.607762	1.8911	-0.607762	1.97392	-0.607762	2.07304	-0.607762	2.38275	-0.607762	2.75412		0.13943	0.09325	0.04335	0	0.04335	0		0.24774	4.3512	3.3437	2.47626	1.66038	0.68422		0.24806	4.16889	3.27006	2.27916	1.20462	0.14981
-0.663687	1.16177	-0.663687	1.06087		-0.671563	0.925234	-0.671563	0.946215	-0.671868	0.998463	-0.671868	0.990719	-0.672174	0.967091		-0.605579	1.89289	-0.605579	1.97795	-0.605579	2.0738	-0.605579	2.37955	-0.605579	2.76024		0.14343	0.12487	0.04635	0	0.04635	0		0.25074	4.39454	3.40645	2.55159	1.72242	0.7166		0.25106	4.16641	3.26732	2.27576	1.20354	0.15192
-0.661822	1.165	-0.661822	1.06078		-0.669689	0.923921	-0.669689	0.946101	-0.669995	0.997466	-0.669995	0.988669	-0.6703	0.967211		-0.603396	1.89537	-0.603396	1.97995	-0.603396	2.07333	-0.603396	2.37503	-0.603396	2.7683		0.14643	0.16317	0.04935	0	0.04935	0		0.25374	4.44446	3.47508	2.63336	1.7885	0.75083		0.25406	4.16136	3.25896	2.26682	1.19856	0.15132
-0.659957	1.16772	-0.659957	1.05939		-0.667815	0.923145	-0.667815	0.946338	-0.668121	0.997358	-0.668121	0.988007	-0.668426	0.967338		-0.601213	1.89941	-0.601213	1.97535	-0.601213	2.07332	-0.601213	2.36806	-0.601213	2.77329		0.15043	0.208	0.05235	0	0.05235	0		0.25674	4.50049	3.54791	2.71916	1.85605	0.78485		0.25706	4.15331	3.2445	2.25203	1.18984	0.14829
-0.658091	1.16766	-0.658091	1.05962		-0.665942	0.92308	-0.665942	0.945408	-0.666247	0.997464	-0.666247	0.988281	-0.666552	0.967416		-0.59903	1.90229	-0.59903	1.97416	-0.59903	2.07419	-0.59903	2.36312	-0.59903	2.77646		0.15443	0.259	0.05535	0	0.05535	0		0.25974	4.56132	3.62313	2.80632	1.92168	0.81588		0.26006	4.14212	3.22461	2.23195	1.17784	0.14335
-0.656226	1.16544	-0.656226	1.06111		-0.664068	0.924048	-0.664068	0.944486	-0.664373	0.997241	-0.664373	0.988072	-0.664678	0.965943		-0.596847	1.90447	-0.596847	1.97856	-0.596847	2.07685	-0.596847	2.36206	-0.596847	2.78349		0.15743	0.315	0.05835	0	0.05835	0		0.26274	4.62534	3.69875	2.89186	1.98183	0.84104		0.26306	4.12833	3.20035	2.20822	1.16422	0.13813
-0.654361	1.16357	-0.654361	1.06116		-0.662194	0.924233	-0.662194	0.944435	-0.662499	0.996991	-0.662499	0.988041	-0.662804	0.965265		-0.594665	1.90606	-0.594665	1.98251	-0.594665	2.07892	-0.594665	2.36183	-0.594665	2.79233		0.16143	0.3744	0.06135	0	0.06135	0		0.26574	4.69033	3.77208	2.9723	2.03302	0.85764		0.26606	4.11283	3.17361	2.18304	1.1512	0.13468
-0.652496	1.16111	-0.652496	1.06085		-0.66032	0.923056	-0.66032	0.944363	-0.660625	0.997377	-0.660625	0.987897	-0.66093	0.963479		-0.592482	1.9074	-0.592482	1.98221	-0.592482	2.07869	-0.592482	2.36015	-0.592482	2.79663		0.16443	0.435	0.06435	0	0.06435	0		0.26874	4.75307	3.84022	3.04389	2.07287	0.8633		0.26906	4.09667	3.14652	2.15904	1.14138	0.13582
-0.650631	1.15741	-0.650631	1.06156		-0.658446	0.92344	-0.658446	0.944823	-0.658751	0.998258	-0.658751	0.988285	-0.659056	0.961691		-0.590299	1.90978	-0.590299	1.98165	-0.590299	2.07882	-0.590299	2.36045	-0.590299	2.80126		0.16843	0.4942	0.06735	0	0.06735	0		0.27174	4.80975	3.89977	3.10384	2.0968	0.85654		0.27206	4.08098	3.12111	2.13877	1.13763	0.14482
-0.648765	1.15422	-0.648765	1.06235		-0.656572	0.923374	-0.656572	0.94516	-0.656877	0.998186	-0.656877	0.988352	-0.657182	0.961415		-0.588116	1.91211	-0.588116	1.98716	-0.588116	2.08024	-0.588116	2.36399	-0.588116	2.8094		0.17143	0.5496	0.07035	0	0.07035	0		0.27474	4.85605	3.94724	3.14687	2.10483	0.83656		0.27506	4.06678	3.09883	2.12449	1.1426	0.16458
-0.6469	1.15157	-0.6469	1.06262		-0.654698	0.923147	-0.654698	0.945681	-0.655003	0.998576	-0.655003	0.987653	-0.655308	0.959994		-0.585933	1.91342	-0.585933	1.99298	-0.585933	2.08401	-0.585933	2.36842	-0.585933	2.8149		0.17543	0.5984	0.07335	0	0.07335	0		0.27774	4.88788	3.97851	3.171	2.09395	0.80346		0.27806	4.05489	3.08093	2.11784	1.15855	0.19779
-0.645035	1.14878	-0.645035	1.06241		-0.652824	0.923006	-0.652824	0.945585	-0.653129	0.998599	-0.653129	0.986856	-0.653435	0.959848		-0.58375	1.91562	-0.58375	1.99455	-0.58375	2.08951	-0.58375	2.37098	-0.58375	2.81714		0.17843	0.638	0.07635	0	0.07635	0		0.28074	4.9015	3.9907	3.17221	2.06514	0.75803		0.28106	4.04577	3.06792	2.11963	1.18643	0.24566
-0.64317	1.14664	-0.64317	1.06344		-0.65095	0.923056	-0.65095	0.945786	-0.651255	0.998354	-0.651255	0.986582	-0.651561	0.960213		-0.581568	1.91874	-0.581568	1.99395	-0.581568	2.09592	-0.581568	2.3682	-0.581568	2.81856		0.18243	0.6668	0.07935	0	0.07935	0		0.28374	4.89455	3.98126	3.14948	2.01698	0.70202		0.28406	4.03968	3.05978	2.12966	1.22583	0.30763
-0.641305	1.14558	-0.641305	1.06405		-0.649076	0.923851	-0.649076	0.946244	-0.649381	0.997577	-0.649381	0.985591	-0.649687	0.959848		-0.579385	1.92125	-0.579385	1.99805	-0.579385	2.09973	-0.579385	2.36482	-0.579385	2.8188		0.18643	0.6834	0.08235	0	0.08235	0		0.28674	4.8666	3.94999	3.10278	1.95202	0.63773		0.28706	4.03652	3.05602	2.14683	1.27476	0.38116
-0.63944	1.14539	-0.63944	1.06369		-0.647202	0.923874	-0.647202	0.946347	-0.647508	0.997152	-0.647508	0.98434	-0.647813	0.959551		-0.577202	1.92326	-0.577202	2.00748	-0.577202	2.10411	-0.577202	2.36409	-0.577202	2.82109		0.18943	0.687	0.08535	0	0.08535	0		0.28974	4.81919	3.89817	3.03508	1.87313	0.56811		0.29006	4.03599	3.0558	2.16907	1.32968	0.46119
-0.637575	1.14693	-0.637575	1.06388		-0.645328	0.922572	-0.645328	0.945785	-0.645634	0.995786	-0.645634	0.983886	-0.645939	0.959233		-0.575019	1.92521	-0.575019	2.01417	-0.575019	2.10924	-0.575019	2.3644	-0.575019	2.82502		0.19343	0.678	0.08835	0	0.08835	0		0.29274	4.75575	3.8291	2.94863	1.78439	0.49633		0.29306	4.03757	3.05801	2.19361	1.3856	0.54104
-0.635709	1.15036	-0.635709	1.06404		-0.643455	0.922301	-0.643455	0.944902	-0.64376	0.995419	-0.64376	0.983356	-0.644065	0.958082		-0.572836	1.92588	-0.572836	2.01544	-0.572836	2.112	-0.572836	2.3626	-0.572836	2.82876		0.19643	0.6572	0.09135	0	0.09135	0		0.29574	4.68109	3.74787	2.85046	1.69048	0.4257		0.29606	4.04056	3.06152	2.21755	1.43686	0.613
-0.633844	1.15322	-0.633844	1.06278		-0.641581	0.921845	-0.641581	0.944076	-0.641886	0.994377	-0.641886	0.983271	-0.642191	0.958404		-0.570653	1.92391	-0.570653	2.01738	-0.570653	2.11348	-0.570653	2.35901	-0.570653	2.8317		0.20043	0.6259	0.09435	0	0.09435	0		0.29874	4.60064	3.66001	2.74666	1.59633	0.35893		0.29906	4.04427	3.06516	2.23772	1.47816	0.66976
-0.631979	1.15411	-0.631979	1.06076		-0.639707	0.921372	-0.639707	0.943804	-0.640012	0.99318	-0.640012	0.983561	-0.640317	0.958565		-0.568471	1.92351	-0.568471	2.02096	-0.568471	2.11644	-0.568471	2.35757	-0.568471	2.83351		0.20343	0.586	0.09735	1e-06	0.09735	1e-06		0.30174	4.51975	3.57156	2.64355	1.50667	0.29856		0.30206	4.04797	3.06797	2.25185	1.50515	0.70529
-0.630114	1.15401	-0.630114	1.05963		-0.637833	0.921739	-0.637833	0.942814	-0.638138	0.991866	-0.638138	0.983511	-0.638443	0.957869		-0.566288	1.92446	-0.566288	2.02391	-0.566288	2.12091	-0.566288	2.35964	-0.566288	2.83676		0.20743	0.5399	0.10035	2e-06	0.10035	3e-06
-0.628249	1.15342	-0.628249	1.05978		-0.635959	0.92132	-0.635959	0.942289	-0.636264	0.990665	-0.636264	0.982959	-0.636569	0.958131		-0.564105	1.92451	-0.564105	2.02572	-0.564105	2.12433	-0.564105	2.36137	-0.564105	2.84371		0.21143	0.4896	0.10335	7e-06	0.10335	8e-06
-0.626384	1.15286	-0.626384	1.0592		-0.634085	0.920736	-0.634085	0.941803	-0.63439	0.989443	-0.63439	0.983154	-0.634695	0.958003		-0.561922	1.92392	-0.561922	2.02846	-0.561922	2.12601	-0.561922	2.35996	-0.561922	2.85064		0.21443	0.4376	0.10635	1.6e-05	0.10635	1.9e-05
-0.624518	1.1518	-0.624518	1.05879		-0.632211	0.92127	-0.632211	0.942018	-0.632516	0.988527	-0.632516	0.982736	-0.632821	0.956237		-0.559739	1.92329	-0.559739	2.03397	-0.559739	2.12664	-0.559739	2.35949	-0.559739	2.85814		0.21843	0.386	0.10935	3.8e-05	0.10935	4.3e-05
-0.622653	1.15023	-0.622653	1.05876		-0.630337	0.922494	-0.630337	0.94173	-0.630642	0.989162	-0.630642	0.982953	-0.630947	0.954689		-0.557556	1.92529	-0.557556	2.03731	-0.557556	2.12822	-0.557556	2.36263	-0.557556	2.86604		0.22143	0.3363	0.11235	8.5e-05	0.11235	9.5e-05
-0.620788	1.15004	-0.620788	1.05916		-0.628463	0.922165	-0.628463	0.940801	-0.628768	0.987929	-0.628768	0.982668	-0.629074	0.954159		-0.555374	1.93017	-0.555374	2.03688	-0.555374	2.13112	-0.555374	2.36556	-0.555374	2.87352		0.22543	0.2902	0.11535	0.000189	0.11535	0.000205
-0.618923	1.15087	-0.618923	1.05964		-0.626589	0.922798	-0.626589	0.941122	-0.626894	0.987569	-0.626894	0.981761	-0.6272	0.952972		-0.553191	1.93404	-0.553191	2.0387	-0.553191	2.13308	-0.553191	2.36642	-0.553191	2.87931		0.22843	0.2484	0.11835	0.000405	0.11835	0.000428
-0.617058	1.15044	-0.617058	1.05926		-0.624715	0.923804	-0.624715	0.942112	-0.625021	0.986918	-0.625021	0.97992	-0.625326	0.952205		-0.551008	1.93593	-0.551008	2.0439	-0.551008	2.13371	-0.551008	2.36761	-0.551008	2.88407		0.23243	0.212	0.12135	0.000847	0.12135	0.000869
-0.615193	1.14915	-0.615193	1.05875		-0.622841	0.923652	-0.622841	0.942958	-0.623147	0.986438	-0.623147	0.979741	-0.623452	0.951758		-0.548825	1.93842	-0.548825	2.04759	-0.548825	2.13606	-0.548825	2.36809	-0.548825	2.88991		0.23543	0.18093	0.12435	0.00172	0.12435	0.00171
-0.613327	1.14807	-0.613327	1.05878		-0.620968	0.924255	-0.620968	0.94356	-0.621273	0.986467	-0.621273	0.978955	-0.621578	0.950641		-0.546642	1.94235	-0.546642	2.05004	-0.546642	2.1417	-0.546642	2.36792	-0.546642	2.8969		0.23943	0.15528	0.12735	0.00337	0.12735	0.00329
-0.611462	1.14791	-0.611462	1.0587		-0.619094	0.924663	-0.619094	0.942872	-0.619399	0.985321	-0.619399	0.978355	-0.619704	0.949916		-0.544459	1.94668	-0.544459	2.05357	-0.544459	2.14837	-0.544459	2.36543	-0.544459	2.90105		0.24343	0.13472	0.13135	0.00641	0.13135	0.00613
-0.609597	1.14934	-0.609597	1.05846		-0.61722	0.924498	-0.61722	0.943549	-0.617525	0.984704	-0.617525	0.978462	-0.61783	0.94908		-0.542277	1.94698	-0.542277	2.05992	-0.542277	2.15348	-0.542277	2.36108	-0.542277	2.90317		0.24643	0.11872	0.13435	0.0118	0.13435	0.01111
-0.607732	1.14964	-0.607732	1.05816		-0.615346	0.923612	-0.615346	0.943013	-0.615651	0.984485	-0.615651	0.977442	-0.615956	0.948107		-0.540094	1.94537	-0.540094	2.06497	-0.540094	2.15878	-0.540094	2.35952	-0.540094	2.9043		0.25043	0.10658	0.13735	0.02096	0.13735	0.0195
-0.605867	1.14825	-0.605867	1.05821		-0.613472	0.922665	-0.613472	0.942908	-0.613777	0.984326	-0.613777	0.977686	-0.614082	0.947013		-0.537911	1.94611	-0.537911	2.06767	-0.537911	2.16513	-0.537911	2.36058	-0.537911	2.90463		0.25343	0.09752	0.14035	0.03595	0.14035	0.03317
-0.604002	1.14685	-0.604002	1.05848		-0.611598	0.921874	-0.611598	0.941964	-0.611903	0.983543	-0.611903	0.978451	-0.612208	0.946379		-0.535728	1.94634	-0.535728	2.07043	-0.535728	2.17248	-0.535728	2.36155	-0.535728	2.90493		0.25743	0.0907	0.14335	0.05941	0.14335	0.05454
-0.602136	1.14409	-0.602136	1.05803		-0.609724	0.921404	-0.609724	0.942045	-0.610029	0.983434	-0.610029	0.978371	-0.610334	0.94622		-0.533545	1.94385	-0.533545	2.07469	-0.533545	2.17949	-0.533545	2.36274	-0.533545	2.90406		0.26043	0.08534	0.14635	0.09454	0.14635	0.0866
-0.600271	1.14212	-0.600271	1.05732		-0.60785	0.92143	-0.60785	0.942054	-0.608155	0.98248	-0.608155	0.978328	-0.60846	0.946367		-0.531362	1.94209	-0.531362	2.07878	-0.531362	2.18456	-0.531362	2.36742	-0.531362	2.90328		0.26443	0.08075	0.14935	0.14474	0.14935	0.1326
-0.598406	1.14178	-0.598406	1.05718		-0.605976	0.921804	-0.605976	0.941465	-0.606281	0.981158	-0.606281	0.978684	-0.606587	0.946356		-0.52918	1.94372	-0.52918	2.07712	-0.52918	2.18957	-0.52918	2.37212	-0.52918	2.90304		0.26843	0.07638	0.15235	0.21312	0.15235	0.19553
-0.596541	1.14152	-0.596541	1.0574		-0.604102	0.922839	-0.604102	0.941649	-0.604407	0.980541	-0.604407	0.977913	-0.604713	0.946988		-0.526997	1.94541	-0.526997	2.07427	-0.526997	2.19391	-0.526997	2.37309	-0.526997	2.89992		0.27143	0.07187	0.15535	0.3014	0.15535	0.27729
-0.594676	1.14108	-0.594676	1.05791		-0.602228	0.922618	-0.602228	0.94154	-0.602534	0.979186	-0.602534	0.97652	-0.602839	0.947472		-0.524814	1.9453	-0.524814	2.07659	-0.524814	2.19804	-0.524814	2.37117	-0.524814	2.89424		0.27543	0.06708	0.15835	0.40964	0.15835	0.37815
-0.592811	1.14235	-0.592811	1.05915		-0.600354	0.922399	-0.600354	0.941588	-0.60066	0.979195	-0.60066	0.976851	-0.600965	0.947181		-0.522631	1.94511	-0.522631	2.082	-0.522631	2.20043	-0.522631	2.37222	-0.522631	2.89287		0.27843	0.06204	0.16135	0.53449	0.16135	0.49556
-0.590945	1.14451	-0.590945	1.06075		-0.598481	0.922954	-0.598481	0.941356	-0.598786	0.979185	-0.598786	0.976145	-0.599091	0.945462		-0.520448	1.94659	-0.520448	2.08486	-0.520448	2.20028	-0.520448	2.37346	-0.520448	2.8942		0.28243	0.05696	0.16435	0.66963	0.16435	0.62355
-0.58908	1.14608	-0.58908	1.06224		-0.596607	0.922608	-0.596607	0.941538	-0.596912	0.978595	-0.596912	0.976047	-0.597217	0.94523		-0.518265	1.94843	-0.518265	2.08518	-0.518265	2.20049	-0.518265	2.3706	-0.518265	2.89166		0.28543	0.05216	0.16735	0.80561	0.16735	0.75336
-0.587215	1.14789	-0.587215	1.06358		-0.594733	0.922615	-0.594733	0.942814	-0.595038	0.978319	-0.595038	0.975638	-0.595343	0.944943		-0.516083	1.94933	-0.516083	2.08998	-0.516083	2.20334	-0.516083	2.36722	-0.516083	2.88762		0.28943	0.048	0.17035	0.93077	0.17035	0.87392
-0.58535	1.15061	-0.58535	1.06518		-0.592859	0.923014	-0.592859	0.943136	-0.593164	0.977663	-0.593164	0.975347	-0.593469	0.944224		-0.5139	1.94781	-0.5139	2.09823	-0.5139	2.20615	-0.5139	2.36766	-0.5139	2.88781		0.29243	0.04486	0.17335	1.03303	0.17335	0.9735
-0.583485	1.15425	-0.583485	1.06717		-0.590985	0.922367	-0.590985	0.943083	-0.59129	0.976621	-0.59129	0.973844	-0.591595	0.943423		-0.511717	1.94692	-0.511717	2.10393	-0.511717	2.20962	-0.511717	2.36853	-0.511717	2.89164		0.29643	0.04296	0.17635	1.10314	0.17635	1.04154
-0.58162	1.15779	-0.58162	1.06886		-0.589111	0.922578	-0.589111	0.944016	-0.589416	0.975231	-0.589416	0.974171	-0.589721	0.943017		-0.509534	1.94687	-0.509534	2.10636	-0.509534	2.21389	-0.509534	2.36513	-0.509534	2.89413		0.30043	0.04252	0.17935	1.1326	0.17935	1.07102
-0.579754	1.15989	-0.579754	1.07059		-0.587237	0.92193	-0.587237	0.944798	-0.587542	0.973928	-0.587542	0.973644	-0.587847	0.940953		-0.507351	1.94586	-0.507351	2.11152	-0.507351	2.2182	-0.507351	2.35938	-0.507351	2.89491		0.30343	0.0435	0.18235	1.12138	0.18235	1.06023
-0.577889	1.16049	-0.577889	1.07179		-0.585363	0.921773	-0.585363	0.944604	-0.585668	0.973159	-0.585668	0.974127	-0.585974	0.93982		-0.505168	1.94417	-0.505168	2.11777	-0.505168	2.22427	-0.505168	2.35608	-0.505168	2.89629		0.30743	0.04574	0.18535	1.07351	0.18535	1.01107
-0.576024	1.1612	-0.576024	1.07292		-0.583489	0.920923	-0.583489	0.944324	-0.583794	0.972191	-0.583794	0.974603	-0.5841	0.939472		-0.502986	1.94478	-0.502986	2.11838	-0.502986	2.22973	-0.502986	2.35501	-0.502986	2.8989		0.31043	0.04896	0.18835	0.99671	0.18835	0.93095
-0.574159	1.1615	-0.574159	1.07367		-0.581615	0.920013	-0.581615	0.944677	-0.58192	0.971126	-0.58192	0.973612	-0.582226	0.93757		-0.500803	1.9462	-0.500803	2.115	-0.500803	2.23401	-0.500803	2.35301	-0.500803	2.89846		0.31443	0.05272	0.19135	0.90354	0.19135	0.8301
-0.572294	1.161	-0.572294	1.0728		-0.579741	0.920885	-0.579741	0.945918	-0.580047	0.969853	-0.580047	0.973778	-0.580352	0.936919		-0.49862	1.94552	-0.49862	2.11571	-0.49862	2.237	-0.49862	2.35089	-0.49862	2.8943		0.31743	0.05654	0.19435	0.80668	0.19435	0.71979
-0.570429	1.16036	-0.570429	1.07088		-0.577868	0.920363	-0.577868	0.946809	-0.578173	0.967776	-0.578173	0.974422	-0.578478	0.936615		-0.496437	1.94343	-0.496437	2.12086	-0.496437	2.23998	-0.496437	2.35107	-0.496437	2.89052		0.32143	0.0599	0.19735	0.71822	0.19735	0.61086
-0.568563	1.16124	-0.568563	1.06921		-0.575994	0.921375	-0.575994	0.947811	-0.576299	0.966172	-0.576299	0.975032	-0.576604	0.93511		-0.494254	1.94227	-0.494254	2.12266	-0.494254	2.24319	-0.494254	2.35525	-0.494254	2.89005		0.32443	0.06232	0.20035	0.64732	0.20035	0.51189
-0.566698	1.16312	-0.566698	1.06805		-0.57412	0.922499	-0.57412	0.948203	-0.574425	0.964607	-0.574425	0.975618	-0.57473	0.934474		-0.492071	1.94403	-0.492071	2.12067	-0.492071	2.24455	-0.492071	2.35685	-0.492071	2.88777		0.32843	0.06348	0.20335	0.59961	0.20335	0.42915
-0.564833	1.16438	-0.564833	1.06707		-0.572246	0.923997	-0.572246	0.950285	-0.572551	0.964432	-0.572551	0.976789	-0.572856	0.934287		-0.489889	1.94413	-0.489889	2.12302	-0.489889	2.24588	-0.489889	2.35233	-0.489889	2.88		0.33243	0.06312	0.20635	0.57665	0.20635	0.3661
-0.562968	1.16568	-0.562968	1.06527		-0.570372	0.925281	-0.570372	0.950469	-0.570677	0.963855	-0.570677	0.976968	-0.570982	0.935115		-0.487706	1.94155	-0.487706	2.12972	-0.487706	2.2483	-0.487706	2.35057	-0.487706	2.87326		0.33543	0.06122	0.20935	0.57638	0.20935	0.3243
-0.561103	1.16626	-0.561103	1.06445		-0.568498	0.924933	-0.568498	0.951153	-0.568803	0.962929	-0.568803	0.978005	-0.569108	0.935501		-0.485523	1.94073	-0.485523	2.13386	-0.485523	2.25009	-0.485523	2.35159	-0.485523	2.87305		0.33943	0.05786	0.21235	0.59407	0.21235	0.30398
-0.559238	1.1658	-0.559238	1.06599		-0.566624	0.926364	-0.566624	0.951454	-0.566929	0.961899	-0.566929	0.979484	-0.567234	0.935161		-0.48334	1.94226	-0.48334	2.13294	-0.48334	2.25298	-0.48334	2.35043	-0.48334	2.87271		0.34243	0.05332	0.21535	0.62349	0.21535	0.30454
-0.557372	1.16458	-0.557372	1.06835		-0.56475	0.927112	-0.56475	0.952398	-0.565055	0.961614	-0.565055	0.980989	-0.56536	0.936352		-0.481157	1.9428	-0.481157	2.13568	-0.481157	2.25809	-0.481157	2.34536	-0.481157	2.86872		0.34643	0.04796	0.21835	0.65829	0.21835	0.32536
-0.555507	1.16396	-0.555507	1.0697		-0.562876	0.928732	-0.562876	0.953173	-0.563181	0.961231	-0.563181	0.981822	-0.563487	0.936973		-0.478974	1.94122	-0.478974	2.14507	-0.478974	2.2623	-0.478974	2.34302	-0.478974	2.86865		0.34943	0.04222	0.22135	0.69253	0.22135	0.36513
-0.553642	1.16434	-0.553642	1.07074		-0.561002	0.929592	-0.561002	0.953784	-0.561307	0.961027	-0.561307	0.9829	-0.561613	0.938295		-0.476792	1.94113	-0.476792	2.15117	-0.476792	2.2662	-0.476792	2.34651	-0.476792	2.87361		0.35343	0.03654	0.22435	0.72177	0.22435	0.42241
-0.551777	1.16487	-0.551777	1.07252		-0.559128	0.929871	-0.559128	0.954553	-0.559434	0.960344	-0.559434	0.983306	-0.559739	0.939521		-0.474609	1.94314	-0.474609	2.15045	-0.474609	2.27154	-0.474609	2.34954	-0.474609	2.87693		0.35743	0.03136	0.22735	0.74288	0.22735	0.49457
-0.549912	1.16597	-0.549912	1.07378		-0.557254	0.930149	-0.557254	0.955435	-0.55756	0.95964	-0.55756	0.983404	-0.557865	0.93893		-0.472426	1.94462	-0.472426	2.15018	-0.472426	2.27749	-0.472426	2.34644	-0.472426	2.87382		0.36043	0.02708	0.23035	0.75437	0.23035	0.5776
-0.548047	1.16748	-0.548047	1.0745		-0.55538	0.931521	-0.55538	0.956431	-0.555686	0.959921	-0.555686	0.985189	-0.555991	0.938457		-0.470243	1.94345	-0.470243	2.15503	-0.470243	2.28072	-0.470243	2.34504	-0.470243	2.87233		0.36443	0.02396	0.23435	0.7559	0.23435	0.66586
-0.546181	1.16778	-0.546181	1.07484		-0.553507	0.932117	-0.553507	0.957369	-0.553812	0.959766	-0.553812	0.986226	-0.554117	0.937718		-0.46806	1.94311	-0.46806	2.16131	-0.46806	2.28132	-0.46806	2.34927	-0.46806	2.876		0.36743	0.02222	0.23735	0.74774	0.23735	0.75286
-0.544316	1.16831	-0.544316	1.07551		-0.551633	0.932269	-0.551633	0.958731	-0.551938	0.959961	-0.551938	0.987746	-0.552243	0.937052		-0.465877	1.94578	-0.465877	2.1615	-0.465877	2.28322	-0.465877	2.35256	-0.465877	2.87733		0.37143	0.022	0.24035	0.73087	0.24035	0.831
-0.542451	1.17038	-0.542451	1.07601		-0.549759	0.933152	-0.549759	0.959512	-0.550064	0.960461	-0.550064	0.988219	-0.550369	0.935734		-0.463695	1.94888	-0.463695	2.16078	-0.463695	2.28662	-0.463695	2.35009	-0.463695	2.87322		0.37443	0.0233	0.24335	0.70622	0.24335	0.89326
-0.540586	1.17285	-0.540586	1.07582		-0.547885	0.934083	-0.547885	0.96032	-0.54819	0.960494	-0.54819	0.988745	-0.548495	0.934595		-0.461512	1.94942	-0.461512	2.16459	-0.461512	2.28895	-0.461512	2.3497	-0.461512	2.8692		0.37843	0.02602	0.24635	0.67519	0.24635	0.93385
-0.538721	1.17533	-0.538721	1.07547		-0.546011	0.934713	-0.546011	0.961816	-0.546316	0.960425	-0.546316	0.989173	-0.546621	0.933755		-0.459329	1.94862	-0.459329	2.17105	-0.459329	2.2921	-0.459329	2.35523	-0.459329	2.86875		0.38143	0.03	0.24935	0.63932	0.24935	0.94935
-0.536856	1.17685	-0.536856	1.07578		-0.544137	0.936411	-0.544137	0.96375	-0.544442	0.959951	-0.544442	0.990838	-0.544747	0.934134		-0.457146	1.95038	-0.457146	2.17479	-0.457146	2.29722	-0.457146	2.35989	-0.457146	2.87016		0.38543	0.03496	0.25235	0.60015	0.25235	0.93905
-0.53499	1.17726	-0.53499	1.07661		-0.542263	0.935934	-0.542263	0.964538	-0.542568	0.960454	-0.542568	0.99147	-0.542873	0.934026		-0.454963	1.95418	-0.454963	2.17702	-0.454963	2.30143	-0.454963	2.35897	-0.454963	2.86618		0.38943	0.04052	0.25535	0.55911	0.25535	0.90504
-0.533125	1.17682	-0.533125	1.07696		-0.540389	0.93639	-0.540389	0.966275	-0.540694	0.960027	-0.540694	0.992717	-0.541	0.93456		-0.45278	1.95615	-0.45278	2.18169	-0.45278	2.30501	-0.45278	2.35542	-0.45278	2.85985		0.39243	0.04626	0.25835	0.51793	0.25835	0.85162
-0.53126	1.1754	-0.53126	1.07721		-0.538515	0.937201	-0.538515	0.96805	-0.53882	0.96038	-0.53882	0.993921	-0.539126	0.934888		-0.450598	1.95661	-0.450598	2.1873	-0.450598	2.30753	-0.450598	2.35347	-0.450598	2.85978		0.39643	0.05172	0.26135	0.4774	0.26135	0.78427
-0.529395	1.17441	-0.529395	1.07773		-0.536641	0.93832	-0.536641	0.968604	-0.536946	0.960098	-0.536946	0.995223	-0.537252	0.935485		-0.448415	1.95929	-0.448415	2.18884	-0.448415	2.30972	-0.448415	2.35212	-0.448415	2.86274		0.39943	0.05646	0.26435	0.43846	0.26435	0.70907
-0.52753	1.17359	-0.52753	1.07792		-0.534767	0.938899	-0.534767	0.969903	-0.535073	0.959829	-0.535073	0.997524	-0.535378	0.93735		-0.446232	1.96321	-0.446232	2.18907	-0.446232	2.31216	-0.446232	2.34836	-0.446232	2.86197		0.40343	0.06006	0.26735	0.40137	0.26735	0.63131
-0.525665	1.17188	-0.525665	1.07809		-0.532893	0.938153	-0.532893	0.971307	-0.533199	0.959282	-0.533199	0.999626	-0.533504	0.939062		-0.444049	1.96452	-0.444049	2.19325	-0.444049	2.31438	-0.444049	2.34479	-0.444049	2.85825		0.40643	0.06218	0.27035	0.36585	0.27035	0.55537
-0.523799	1.17046	-0.523799	1.07831		-0.53102	0.938421	-0.53102	0.97242	-0.531325	0.957743	-0.531325	1.00176	-0.53163	0.939538		-0.441866	1.96526	-0.441866	2.19891	-0.441866	2.3153	-0.441866	2.34594	-0.441866	2.85814		0.41043	0.06264	0.27335	0.33191	0.27335	0.48411
-0.521934	1.16977	-0.521934	1.07786		-0.529146	0.939122	-0.529146	0.974546	-0.529451	0.958203	-0.529451	1.00325	-0.529756	0.93932		-0.439683	1.9676	-0.439683	2.20149	-0.439683	2.3172	-0.439683	2.34828	-0.439683	2.86151		0.41443	0.06136	0.27635	0.29915	0.27635	0.41908
-0.520069	1.16966	-0.520069	1.07663		-0.527272	0.940147	-0.527272	0.977495	-0.527577	0.959171	-0.527577	1.0057	-0.527882	0.939899		-0.437501	1.9705	-0.437501	2.20219	-0.437501	2.32109	-0.437501	2.3477	-0.437501	2.86154		0.41743	0.05848	0.27935	0.26765	0.27935	0.36068
-0.518204	1.17156	-0.518204	1.07415		-0.525398	0.941307	-0.525398	0.979305	-0.525703	0.958601	-0.525703	1.0072	-0.526008	0.940131		-0.435318	1.97113	-0.435318	2.20567	-0.435318	2.32372	-0.435318	2.34799	-0.435318	2.85981		0.42143	0.0542	0.28235	0.23729	0.28235	0.30906
-0.516339	1.17368	-0.516339	1.07128		-0.523524	0.941735	-0.523524	0.980643	-0.523829	0.958298	-0.523829	1.00954	-0.524134	0.940726		-0.433135	1.96914	-0.433135	2.21098	-0.433135	2.32333	-0.433135	2.34972	-0.433135	2.86166		0.42443	0.04888	0.28535	0.2087	0.28535	0.26365
-0.514474	1.1754	-0.514474	1.06888		-0.52165	0.943853	-0.52165	0.981588	-0.521955	0.958247	-0.521955	1.01127	-0.52226	0.940325		-0.430952	1.96782	-0.430952	2.2138	-0.430952	2.32399	-0.430952	2.35197	-0.430952	2.86442		0.42843	0.0429	0.28835	0.18207	0.28835	0.22407
-0.512608	1.17777	-0.512608	1.06731		-0.519776	0.945699	-0.519776	0.982712	-0.520081	0.957901	-0.520081	1.01301	-0.520386	0.940923		-0.428769	1.96686	-0.428769	2.21465	-0.428769	2.32878	-0.428769	2.3515	-0.428769	2.8654		0.43143	0.03672	0.29135	0.15791	0.29135	0.18982
-0.510743	1.18036	-0.510743	1.06642		-0.517902	0.947596	-0.517902	0.983223	-0.518207	0.958828	-0.518207	1.01437	-0.518512	0.941415		-0.426586	1.96452	-0.426586	2.21985	-0.426586	2.33272	-0.426586	2.34918	-0.426586	2.86519		0.43543	0.03072	0.29435	0.13667	0.29435	0.16076
-0.508878	1.18229	-0.508878	1.06598		-0.516028	0.949159	-0.516028	0.984111	-0.516333	0.959061	-0.516333	1.01532	-0.516639	0.94191		-0.424404	1.96339	-0.424404	2.22688	-0.424404	2.33674	-0.424404	2.34982	-0.424404	2.86753		0.43843	0.02526	0.29735	0.11836	0.29735	0.13648
-0.507013	1.18391	-0.507013	1.06519		-0.514154	0.949747	-0.514154	0.984482	-0.514459	0.959556	-0.514459	1.01649	-0.514765	0.942982		-0.422221	1.96486	-0.422221	2.23111	-0.422221	2.34224	-0.422221	2.35493	-0.422221	2.87259		0.44243	0.02062	0.30035	0.10309	0.30035	0.11665
-0.505148	1.18514	-0.505148	1.06475		-0.51228	0.949677	-0.51228	0.986449	-0.512586	0.961137	-0.512586	1.01664	-0.512891	0.942827		-0.420038	1.96724	-0.420038	2.23314	-0.420038	2.34889	-0.420038	2.3582	-0.420038	2.87382		0.44643	0.01701	0.30335	0.09058	0.30335	0.10078
-0.503283	1.186	-0.503283	1.06595		-0.510406	0.950495	-0.510406	0.98826	-0.510712	0.962085	-0.510712	1.01797	-0.511017	0.943848		-0.417855	1.96774	-0.417855	2.23932	-0.417855	2.35475	-0.417855	2.35886	-0.417855	2.87247		0.44943	0.01457	0.30635	0.08052	0.30635	0.08845
-0.501417	1.18631	-0.501417	1.06707		-0.508533	0.950466	-0.508533	0.98946	-0.508838	0.96267	-0.508838	1.01923	-0.509143	0.945005		-0.415672	1.96788	-0.415672	2.251	-0.415672	2.35817	-0.415672	2.36163	-0.415672	2.87346		0.45343	0.01339	0.30935	0.07252	0.30935	0.07901
-0.499552	1.18584	-0.499552	1.06685		-0.506659	0.950097	-0.506659	0.990136	-0.506964	0.96324	-0.506964	1.02064	-0.507269	0.945502		-0.413489	1.96946	-0.413489	2.25789	-0.413489	2.36165	-0.413489	2.3655	-0.413489	2.87672		0.45643	0.0135	0.31235	0.06618	0.31235	0.07184
-0.497687	1.18577	-0.497687	1.06619		-0.504785	0.950346	-0.504785	0.990027	-0.50509	0.963817	-0.50509	1.02211	-0.505395	0.944834		-0.411307	1.97427	-0.411307	2.25731	-0.411307	2.36624	-0.411307	2.36624	-0.411307	2.87754		0.46043	0.0149	0.31535	0.06109	0.31535	0.0663
-0.495822	1.18655	-0.495822	1.06648		-0.502911	0.95071	-0.502911	0.991227	-0.503216	0.963844	-0.503216	1.024	-0.503521	0.944306		-0.409124	1.97836	-0.409124	2.25795	-0.409124	2.37014	-0.409124	2.36665	-0.409124	2.87664		0.46343	0.01755	0.31835	0.0569	0.31835	0.06185
-0.493957	1.18749	-0.493957	1.0665		-0.501037	0.95199	-0.501037	0.992662	-0.501342	0.963534	-0.501342	1.02654	-0.501647	0.944629		-0.406941	1.97888	-0.406941	2.26669	-0.406941	2.37067	-0.406941	2.3684	-0.406941	2.87755		0.46743	0.02136	0.32135	0.05332	0.32135	0.05798
-0.492092	1.1876	-0.492092	1.06621		-0.499163	0.952598	-0.499163	0.994974	-0.499468	0.96354	-0.499468	1.02948	-0.499773	0.945682		-0.404758	1.9799	-0.404758	2.27558	-0.404758	2.37101	-0.404758	2.37149	-0.404758	2.88207		0.47143	0.02616	0.32435	0.05008	0.32435	0.05436
-0.490226	1.18744	-0.490226	1.06608		-0.497289	0.952803	-0.497289	0.996615	-0.497594	0.963908	-0.497594	1.03178	-0.497899	0.946411		-0.402575	1.98447	-0.402575	2.27529	-0.402575	2.37389	-0.402575	2.37545	-0.402575	2.88307		0.47443	0.03174	0.32735	0.04705	0.32735	0.05079
-0.488361	1.18843	-0.488361	1.06576		-0.495415	0.953472	-0.495415	0.998452	-0.49572	0.963246	-0.49572	1.03382	-0.496026	0.945772		-0.400392	1.98687	-0.400392	2.27262	-0.400392	2.37625	-0.400392	2.37636	-0.400392	2.87916		0.47843	0.03778	0.33035	0.04407	0.33035	0.04714
-0.486496	1.18983	-0.486496	1.06516		-0.493541	0.954789	-0.493541	0.999358	-0.493846	0.962752	-0.493846	1.03558	-0.494152	0.945244		-0.39821	1.98417	-0.39821	2.27599	-0.39821	2.37732	-0.39821	2.37463	-0.39821	2.87877		0.48143	0.04396	0.33335	0.04112	0.33335	0.04345
-0.484631	1.19094	-0.484631	1.06543		-0.491667	0.956891	-0.491667	1.00044	-0.491973	0.962997	-0.491973	1.03756	-0.492278	0.94486		-0.396027	1.98202	-0.396027	2.28013	-0.396027	2.37858	-0.396027	2.37384	-0.396027	2.88038		0.48543	0.04984	0.33635	0.03821	0.33635	0.03979
-0.482766	1.19187	-0.482766	1.06648		-0.489793	0.958199	-0.489793	1.00181	-0.490099	0.963022	-0.490099	1.03941	-0.490404	0.94508		-0.393844	1.98189	-0.393844	2.27723	-0.393844	2.37968	-0.393844	2.37376	-0.393844	2.87959		0.48843	0.055	0.34035	0.03534	0.34035	0.03628
-0.480901	1.19343	-0.480901	1.06787		-0.487919	0.959312	-0.487919	1.00352	-0.488225	0.962993	-0.488225	1.04109	-0.48853	0.94522		-0.391661	1.9809	-0.391661	2.2738	-0.391661	2.3806	-0.391661	2.37208	-0.391661	2.87439		0.49243	0.05906	0.34335	0.03256	0.34335	0.03302
-0.479036	1.19533	-0.479036	1.06829		-0.486046	0.960858	-0.486046	1.00439	-0.486351	0.962817	-0.486351	1.04225	-0.486656	0.946539		-0.389478	1.97899	-0.389478	2.27899	-0.389478	2.38039	-0.389478	2.36939	-0.389478	2.86915		0.49543	0.06168	0.34635	0.02995	0.34635	0.03009
-0.47717	1.19652	-0.47717	1.06725		-0.484172	0.962723	-0.484172	1.00645	-0.484477	0.965025	-0.484477	1.04267	-0.484782	0.946606		-0.387295	1.97673	-0.387295	2.28821	-0.387295	2.38084	-0.387295	2.36873	-0.387295	2.86842		0.49943	0.06262	0.34935	0.02752	0.34935	0.02754
-0.475305	1.19767	-0.475305	1.06696		-0.482298	0.964488	-0.482298	1.0086	-0.482603	0.966585	-0.482603	1.04361	-0.482908	0.946915		-0.385113	1.97887	-0.385113	2.29142	-0.385113	2.38284	-0.385113	2.37106	-0.385113	2.86874		0.50343	0.06182	0.35235	0.02533	0.35235	0.02537
-0.47344	1.20035	-0.47344	1.06726		-0.480424	0.965119	-0.480424	1.01004	-0.480729	0.967933	-0.480729	1.04392	-0.481034	0.947679		-0.38293	1.98313	-0.38293	2.29081	-0.38293	2.38441	-0.38293	2.37246	-0.38293	2.86511				0.35535	0.02338	0.35535	0.02352
-0.471575	1.20216	-0.471575	1.06707		-0.47855	0.965351	-0.47855	1.01067	-0.478855	0.969899	-0.478855	1.04505	-0.47916	0.948482		-0.380747	1.98379	-0.380747	2.29755	-0.380747	2.38515	-0.380747	2.37026	-0.380747	2.86038				0.35835	0.02166	0.35835	0.02197
-0.46971	1.20234	-0.46971	1.06543		-0.476676	0.966251	-0.476676	1.01147	-0.476981	0.971136	-0.476981	1.0453	-0.477286	0.949242		-0.378564	1.98214	-0.378564	2.30912	-0.378564	2.38684	-0.378564	2.36992	-0.378564	2.85899				0.36135	0.02016	0.36135	0.02063
-0.467844	1.2025	-0.467844	1.06381		-0.474802	0.966789	-0.474802	1.0124	-0.475107	0.970668	-0.475107	1.04614	-0.475412	0.950281		-0.376381	1.98151	-0.376381	2.31506	-0.376381	2.39012	-0.376381	2.37334	-0.376381	2.8586				0.36435	0.01888	0.36435	0.01946
-0.465979	1.2031	-0.465979	1.06334		-0.472928	0.966955	-0.472928	1.01272	-0.473233	0.970901	-0.473233	1.0481	-0.473539	0.950853		-0.374198	1.98292	-0.374198	2.31547	-0.374198	2.39374	-0.374198	2.37546	-0.374198	2.85376				0.36735	0.01779	0.36735	0.01841
-0.464114	1.20382	-0.464114	1.06351		-0.471054	0.967649	-0.471054	1.01331	-0.471359	0.969758	-0.471359	1.04954	-0.471665	0.950917		-0.372016	1.98367	-0.372016	2.31861	-0.372016	2.39689	-0.372016	2.37528	-0.372016	2.84855				0.37035	0.01686	0.37035	0.01746
-0.462249	1.20409	-0.462249	1.06218		-0.46918	0.968607	-0.46918	1.01418	-0.469485	0.969288	-0.469485	1.05129	-0.469791	0.951774		-0.369833	1.98171	-0.369833	2.32572	-0.369833	2.39977	-0.369833	2.3765	-0.369833	2.84665				0.37335	0.0161	0.37335	0.01659
-0.460384	1.20417	-0.460384	1.06043		-0.467306	0.96757	-0.467306	1.01629	-0.467612	0.968784	-0.467612	1.05228	-0.467917	0.952097		-0.36765	1.98051	-0.36765	2.32938	-0.36765	2.40348	-0.36765	2.38049	-0.36765	2.84458				0.37635	0.01549	0.37635	0.01582
[truncated: 1,051 more rows]

## Sheet: Figure 4b(pristine ZGNR)
Spin up band		spin down band		upper edge spin up projection	upper edge spin down projection	lower edge spin up projection	lower edge spin down projection
k	E-EF (eV)	k	E-EF(eV)
[truncated: 421 more rows]

## Sheet: Figure 4f (Mod. A)
Spin up band		spin down band		upper edge spin up projection	upper edge spin down projection	lower edge spin up projection	lower edge spin down projection
[truncated: 793 more rows]

[truncated: 2 more sheets: Figure 4g (Mod. B), Figure 4h (Mod. C)]
